# Supplementary material for: Bcor loss perturbs myeloid differentiation and promotes leukaemogenesis
Source: Nat Commun. 2019 Mar 22;10:1347. doi: 10.1038/s41467-019-09250-6 (PMC6430802; doi:10.1038/s41467-019-09250-6)
Supplement: Supplementary file 3 — Supplementary Data 1 [file 41467_2019_9250_MOESM3_ESM.xlsx]

## Sheet: Sheet1
gene name	logFC	AveExpr	t	P.Value	adj.P.Val	B
Anxa1	1.77323	8.85135	14.1337	5.86e-10	3.28e-06	13.2627
Tap2	3.74635	5.37327	14.2811	5.08e-10	3.28e-06	11.8985
Fbxl14	2.14951	5.50435	11.6808	7.78e-09	2.9e-05	10.3862
Eef1a1	1.5303	7.46703	11.21	1.34e-08	3.01e-05	10.182
Rpl17-ps10	3.38974	5.65789	11.3186	1.18e-08	3.01e-05	9.82228
Srgn	1.31022	8.29559	10.7621	2.3e-08	3.85e-05	9.64965
Rpl17-ps9	1.18369	7.77176	10.6162	2.75e-08	3.85e-05	9.47816
Nup107	1.99519	5.62987	10.693	2.51e-08	3.85e-05	9.40163
Tsc22d4	1.30227	6.65406	10.2728	4.23e-08	4.46e-05	9.05098
Gm13456	1.90415	5.84511	10.3358	3.91e-08	4.46e-05	9.04261
Acat1	2.09335	4.89159	10.2456	4.38e-08	4.46e-05	8.66031
Ear1	-2.0813	4.04176	-10.0821	5.4e-08	5.03e-05	8.49556
Rpl17-ps8	1.01	8.12351	9.81112	7.67e-08	6.13e-05	8.4497
Snrpf	3.54504	5.54536	9.9164	6.69e-08	5.76e-05	8.25816
Rpl17	0.967458	8.30234	9.61352	9.96e-08	6.97e-05	8.18101
Calm2	1.07682	8.35366	9.48162	1.19e-07	7.82e-05	8.00253
Gm6170	1.92456	5.51331	9.41455	1.3e-07	8.09e-05	7.87322
Zmpste24	-1.27077	5.92919	-9.30656	1.51e-07	8.88e-05	7.81225
Gnas	1.29129	5.9204	9.18115	1.79e-07	0.000100129	7.63463
Chil4	3.79004	4.66363	9.63289	9.71e-08	6.97e-05	7.33274
Cdc42ep3	1.6654	5.27956	8.986	2.35e-07	0.000125034	7.3082
Gm7299	1.64971	5.14954	8.95129	2.46e-07	0.000125298	7.24455
Gm6548	1.91284	5.36914	8.87457	2.74e-07	0.000133342	7.15995
Eif4g3	1.40708	5.46521	8.81654	2.98e-07	0.000133342	7.11755
Ifitm6	-0.941923	8.63896	-8.81779	2.97e-07	0.000133342	7.0388
Gm10268	1.15745	6.23773	8.64282	3.82e-07	0.000154149	6.90329
Gm12504	1.7794	6.14295	8.6314	3.88e-07	0.000154149	6.88701
Pfn1	1.75386	5.15056	8.66735	3.69e-07	0.000154149	6.86509
Gm28438	1.0806	7.88675	8.56387	4.28e-07	0.000154149	6.73286
Rpl17-ps5	0.933355	7.70945	8.54716	4.38e-07	0.000154149	6.71485
Slc25a5	1.00116	7.83806	8.5432	4.41e-07	0.000154149	6.70392
Prg2	-1.27989	8.78967	-8.50743	4.64e-07	0.000157445	6.57253
Gatm	1.53371	5.55756	8.34963	5.85e-07	0.000178146	6.47787
Gm7867	1.25795	5.57642	8.33518	5.97e-07	0.000178146	6.46264
Gnai3	1.22705	6.49249	8.32671	6.05e-07	0.000178146	6.44574
Fos	1.76849	7.47105	8.33608	5.97e-07	0.000178146	6.429
Kit	1.40265	5.12527	8.33353	5.99e-07	0.000178146	6.42811
Ndufa1	0.939604	7.436	8.29801	6.31e-07	0.000181093	6.36114
Mob1a	1.35924	6.74755	8.24667	6.81e-07	0.000190519	6.32164
Stk26	1.35222	5.48362	8.11918	8.24e-07	0.000215413	6.14978
Arap3	-1.34958	5.00355	-8.09848	8.5e-07	0.000215413	6.12288
Inhba	-1.29374	5.21013	-8.08566	8.66e-07	0.000215413	6.10633
Cited2	1.13705	6.5311	8.09121	8.59e-07	0.000215413	6.09626
Lrg1	-0.976594	7.55539	-8.13071	8.1e-07	0.000215413	6.08354
Gm15843	3.63056	4.42884	8.5477	4.38e-07	0.000154149	6.0484
Klhdc4	-1.23424	5.19166	-8.03313	9.38e-07	0.000223242	6.02939
E2f8	1.77747	6.10417	7.96916	1.03e-06	0.000240828	5.93392
Spcs3	2.61741	5.24096	7.90729	1.13e-06	0.000249046	5.77646
Rnf130	2.72388	4.7758	7.94057	1.08e-06	0.000241466	5.7127
Hp	-0.806212	9.1354	-7.94791	1.07e-06	0.000241466	5.70333
Pcna-ps2	1.07969	6.56529	7.82578	1.29e-06	0.000276729	5.69334
Txn-ps1	2.77154	4.37758	8.03803	9.31e-07	0.000223242	5.69206
Selenof	1.42777	6.16715	7.7696	1.4e-06	0.00029604	5.62894
Ear2	-1.25624	5.14074	-7.71811	1.52e-06	0.000314646	5.56083
Xdh	-1.34247	4.70258	-7.67462	1.62e-06	0.000330505	5.49269
Cd9	1.04698	6.13955	7.66037	1.66e-06	0.000331881	5.4575
Paip2	1.2276	5.43241	7.57138	1.91e-06	0.000368256	5.33998
Irak3	1.23528	5.22891	7.40955	2.46e-06	0.000459633	5.09192
Gm10123	1.31486	7.58717	7.43482	2.37e-06	0.000449035	5.02701
Spin1	1.15233	5.48992	7.36087	2.66e-06	0.000483848	5.01624
Etv6	1.11733	5.87209	7.34902	2.71e-06	0.000483848	4.98536
Skiv2l	2.68542	4.03155	7.58632	1.86e-06	0.00036604	4.9606
Rps8-ps1	1.85259	4.38325	7.31447	2.87e-06	0.000493794	4.84529
Abt1	1.82166	4.07313	7.2534	3.16e-06	0.000536429	4.68992
Prss34	-1.17853	6.71465	-7.1766	3.58e-06	0.000589415	4.63154
Arcn1	1.46522	4.65579	7.11595	3.95e-06	0.000622951	4.61223
Fam20b	1.54339	4.25025	7.11989	3.93e-06	0.000622951	4.56291
M6pr	1.25398	6.35684	7.06131	4.32e-06	0.000653439	4.50124
Ifitm3	-0.962821	6.48676	-7.06178	4.32e-06	0.000653439	4.45955
Cox7c	0.746672	9.01776	7.09642	4.08e-06	0.000634166	4.36268
Rps24-ps3	1.54088	5.18626	6.94132	5.26e-06	0.000764893	4.36093
Gm13493	1.27344	7.5289	6.99634	4.81e-06	0.000717212	4.31434
Il1rn	-1.38998	5.00835	-6.90332	5.6e-06	0.000804072	4.28935
Pts	2.17988	3.98466	6.98443	4.9e-06	0.000721785	4.22968
Mlx	1.33007	5.49383	6.85844	6.04e-06	0.000844616	4.22026
Ggta1	1.61026	5.3412	6.8353	6.27e-06	0.000858741	4.19049
Srp9	0.86073	6.86327	6.8923	5.71e-06	0.000808532	4.17937
Gtpbp2	2.72949	3.537	7.22043	3.34e-06	0.00055727	4.17004
Ssbp1	1.72465	4.78401	6.82637	6.37e-06	0.000858741	4.16546
Rasl11b	-1.0688	5.5022	-6.78832	6.79e-06	0.000883144	4.07362
Gm5560	2.01116	4.07497	6.82755	6.36e-06	0.000858741	4.04968
Rbm17	0.848101	6.59326	6.80316	6.62e-06	0.000871639	4.04944
Ear6	-2.88681	2.06972	-7.33687	2.77e-06	0.000483848	3.9287
Sem1	0.703271	8.74139	6.81547	6.49e-06	0.000864085	3.9095
Gsr	0.916049	8.09227	6.77306	6.96e-06	0.000895583	3.89083
Megf9	1.30614	5.19774	6.61282	9.12e-06	0.00107079	3.82845
Hoxa9	3.42149	3.37003	7.33748	2.76e-06	0.000483848	3.81628
H1f0	1.32052	4.5698	6.606	9.23e-06	0.00107079	3.81456
Irf2bp2	1.09837	6.41536	6.63704	8.75e-06	0.00107079	3.78861
Pmpcb	1.91648	4.58323	6.59832	9.35e-06	0.00107079	3.78651
Rgcc	1.10878	6.51356	6.6268	8.91e-06	0.00107079	3.76416
Ppic	-2.75851	2.12214	-7.11975	3.93e-06	0.000622951	3.75537
Eaf1	1.75793	3.70827	6.61886	9.03e-06	0.00107079	3.67626
Txnip	0.673029	8.33678	6.61927	9.02e-06	0.00107079	3.60375
Ndfip2	1.76229	4.06672	6.51582	1.08e-05	0.00118048	3.60147
Snhg8	0.762811	7.21865	6.55318	1.01e-05	0.00111851	3.57573
Rev1	1.25376	4.61005	6.4467	1.21e-05	0.00125765	3.55951
Krcc1	1.39883	5.40153	6.4437	1.22e-05	0.00125765	3.5413
Lsm8	1.03745	6.74877	6.49707	1.11e-05	0.00120712	3.52274
H3f3a	0.582596	10.1733	6.65862	8.44e-06	0.00107079	3.51896
Pirb	-0.999075	5.34397	-6.44078	1.22e-05	0.00125765	3.50061
Sptssa	1.08664	5.8252	6.44019	1.22e-05	0.00125765	3.49872
Csf2rb	-0.78358	6.454	-6.45715	1.19e-05	0.00125765	3.44328
Hsph1	-1.40072	3.96366	-6.37242	1.38e-05	0.00138811	3.4357
Uimc1	1.28491	4.93272	6.36503	1.39e-05	0.00139342	3.42463
Gm11878	2.87327	3.7749	6.58549	9.55e-06	0.00108003	3.4206
Fam103a1	1.2695	4.97642	6.35471	1.42e-05	0.00140128	3.40645
Trim59	1.14651	5.06365	6.35156	1.43e-05	0.00140128	3.39674
Il1f9	-2.16775	3.09753	-6.41629	1.28e-05	0.00129855	3.39092
H3f3b	0.540773	10.0832	6.55635	1e-05	0.00111851	3.34731
Psma5	1.16767	5.18756	6.30253	1.55e-05	0.00149944	3.30895
Ppp4c	1.79994	4.27887	6.30542	1.55e-05	0.00149944	3.29661
Gm8292	2.27101	3.37359	6.48983	1.12e-05	0.00121043	3.24354
Raf1	1.28394	4.35788	6.2183	1.8e-05	0.00164509	3.17711
Wbp11	1.19191	5.3527	6.22733	1.77e-05	0.00164183	3.17181
Rlf	-0.801868	6.22555	-6.29035	1.59e-05	0.00150697	3.17132
Gapt	1.17737	4.72035	6.20867	1.83e-05	0.00165243	3.16602
Tsnax	0.971414	5.47728	6.22633	1.78e-05	0.00164183	3.15544
Tpt1-ps3	0.748325	7.02919	6.28982	1.59e-05	0.00150697	3.13197
Jup	-2.61611	2.01457	-6.64744	8.6e-06	0.00107079	3.12525
Ldb1	2.77054	3.18178	6.59652	9.38e-06	0.00107079	3.08638
Iscu	1.11224	5.52385	6.1621	1.99e-05	0.00175079	3.04527
Gm4963	1.19247	6.07384	6.15604	2.01e-05	0.00175231	2.99034
Usmg5	0.851136	7.22631	6.21583	1.81e-05	0.00164509	2.98776
E030024N20Rik	2.5068	3.72601	6.22895	1.77e-05	0.00164183	2.98122
Rnf146	0.968576	5.178	6.09657	2.23e-05	0.00187657	2.95248
Gm6745	1.04965	6.66686	6.16461	1.98e-05	0.00175079	2.95012
Arsb	1.04502	5.30051	6.09059	2.25e-05	0.00188234	2.93575
Gm13092	5.02873	4.19627	6.63528	8.78e-06	0.00107079	2.91046
Tex2	1.15109	5.17792	6.02694	2.52e-05	0.00207839	2.83678
Rpl17-ps4	0.81676	6.96025	6.11741	2.15e-05	0.00185028	2.83433
Rprd1b	1.18475	4.76216	6.01036	2.6e-05	0.00211526	2.82902
App	0.686294	7.76496	6.15273	2.02e-05	0.00175231	2.82873
Gm3608	0.873008	7.13795	6.11313	2.17e-05	0.00185028	2.81309
Lmo2	0.89789	5.43365	5.97914	2.75e-05	0.00221184	2.72639
Lta4h	0.762344	9.72126	6.1781	1.93e-05	0.00172949	2.71144
Gm10231	0.8482	6.71168	6.02635	2.53e-05	0.00207839	2.6943
Ilf3	1.52797	4.68863	5.89479	3.19e-05	0.002418	2.63644
Clic4	1.29232	4.24117	5.89429	3.2e-05	0.002418	2.63379
Gtf2h1	1.45941	4.94607	5.8895	3.23e-05	0.0024225	2.6182
Gm6043	2.23764	3.46304	6.00825	2.61e-05	0.00211526	2.60299
Acadm	1.33139	4.15672	5.86911	3.35e-05	0.00249618	2.58785
Il1r2	-1.06527	4.68434	-5.85152	3.45e-05	0.00254257	2.52841
Aldh3b1	-0.756945	6.17439	-5.92524	3.03e-05	0.002356	2.52834
Gm7206	0.79344	7.15031	5.95352	2.88e-05	0.00229884	2.52339
Cebpb	1.28211	5.30398	5.83402	3.56e-05	0.00258012	2.49415
Siglece	-1.29328	3.86883	-5.80454	3.76e-05	0.00266527	2.48346
Mib1	1.28365	4.35697	5.80174	3.78e-05	0.00266527	2.47871
Actr2	0.686968	7.20856	5.90225	3.15e-05	0.00241634	2.42299
Mta1	0.931826	5.91906	5.83254	3.57e-05	0.00258012	2.42167
Pcna	0.73573	7.5133	5.91373	3.09e-05	0.00238341	2.41943
S100a6	-1.39833	8.09017	-5.94293	2.93e-05	0.00230977	2.3911
Ckap2	1.40727	4.60266	5.74079	4.22e-05	0.00276661	2.37151
Hmgb2	1.08568	8.45992	5.92405	3.03e-05	0.002356	2.36762
Erlin1	1.18746	4.45886	5.73356	4.28e-05	0.00277764	2.3603
Anxa2	-0.672613	8.74933	-5.94412	2.92e-05	0.00230977	2.34527
Prrc2b	1.1927	4.37344	5.72274	4.36e-05	0.00280415	2.34286
Ankrd22	-0.800341	5.62756	-5.78691	3.88e-05	0.00266527	2.32961
Mcpt8	-1.04216	5.96484	-5.79144	3.85e-05	0.00266527	2.30337
AC131709.1	-2.04745	2.37247	-5.83402	3.56e-05	0.00258012	2.28831
Slc27a4	-0.871944	5.88125	-5.77325	3.98e-05	0.00268176	2.27974
Ndufc2	0.725179	6.43739	5.77915	3.94e-05	0.00267575	2.26964
Abi1	0.825254	6.00773	5.75386	4.12e-05	0.00274466	2.26759
Rnf141	-0.673528	6.63516	-5.79399	3.83e-05	0.00266527	2.25007
Btf3	0.701123	7.03593	5.78788	3.87e-05	0.00266527	2.23012
Rgs14	0.829262	5.628	5.7	4.54e-05	0.00287314	2.2078
Tmem141	-1.32377	3.31009	-5.64757	5e-05	0.00310857	2.20074
Ppp1r2	0.797653	7.06365	5.76841	4.01e-05	0.00268921	2.19432
Hnrnpa2b1	0.617048	8.97674	5.85955	3.4e-05	0.00252268	2.1935
Gm10259	2.6737	3.703	5.71386	4.43e-05	0.00283289	2.16122
Ndufb3	0.589266	8.27241	5.78673	3.88e-05	0.00266527	2.12026
Fen1	1.09342	5.78973	5.63308	5.14e-05	0.00315749	2.0797
Gm10012	0.57449	8.65536	5.77782	3.95e-05	0.00267575	2.07019
Alas1	1.10418	6.06478	5.62473	5.21e-05	0.00318865	2.03609
Plin2	-0.713153	6.02857	-5.64462	5.03e-05	0.00310857	2.03238
Map1lc3a	-1.08668	4.55984	-5.56015	5.87e-05	0.00345199	2.01992
Mcemp1	-0.556952	8.18643	-5.73973	4.23e-05	0.00276661	2.01987
Col4a3bp	0.975865	5.12339	5.55823	5.89e-05	0.00345199	2.00623
Fkbp2	0.883108	5.52317	5.58138	5.65e-05	0.00336084	2.00562
Dhx9	1.1845	5.72816	5.58542	5.6e-05	0.00335379	2.00365
Acap2	1.03456	4.98025	5.54789	6e-05	0.00346391	2.00164
Stxbp3	2.53228	2.98781	5.8018	3.78e-05	0.00266527	1.99906
Gm6061	0.822887	8.31041	5.71086	4.46e-05	0.00283289	1.982
Iqsec1	-0.936425	4.70173	-5.54188	6.07e-05	0.0034668	1.97492
Asns	-2.35284	2.0217	-5.74262	4.21e-05	0.00276661	1.96867
Sft2d1	2.22318	3.7634	5.53627	6.13e-05	0.00348506	1.95158
BC049730	-0.700109	7.9346	-5.6887	4.64e-05	0.00291646	1.94503
Lsm5	1.2558	5.23332	5.51619	6.37e-05	0.00357739	1.93077
Kras	0.870258	5.33091	5.52809	6.23e-05	0.00352016	1.92817
Gm13408	0.834654	6.26166	5.56499	5.82e-05	0.00344539	1.89773
Arf4	0.752126	6.29381	5.55075	5.97e-05	0.00346356	1.86553
Gm11531	0.873325	5.45371	5.48967	6.69e-05	0.003661	1.84554
Trmt1l	1.07869	4.59972	5.43139	7.45e-05	0.00396981	1.82139
Akirin2	1.03099	5.83811	5.48806	6.71e-05	0.003661	1.80678
Copb1	1.24238	4.31235	5.41176	7.73e-05	0.00404041	1.8017
Gm7027	1.26763	4.97468	5.41646	7.66e-05	0.00404041	1.77284
Ice1	1.40772	4.63324	5.39639	7.95e-05	0.00410019	1.76409
Gm14085	1.1573	4.78867	5.39797	7.93e-05	0.00410019	1.75026
Rpl9-ps4	0.69239	7.40247	5.54308	6.06e-05	0.0034668	1.74523
Man2a1	1.19593	5.02703	5.40291	7.85e-05	0.00408845	1.74112
Psg16	1.81855	3.18214	5.45214	7.17e-05	0.00385646	1.72792
Sav1	1.19127	4.29734	5.36671	8.4e-05	0.00425513	1.7219
Dmkn	-1.19902	3.92321	-5.36262	8.47e-05	0.00426845	1.70878
Ctsd	-0.587773	7.90905	-5.55308	5.95e-05	0.00346356	1.69617
Gm10616	-1.32597	4.00922	-5.34143	8.81e-05	0.00440116	1.66618
Mxd1	-0.62935	7.35294	-5.50585	6.49e-05	0.00357739	1.65577
Cyth1	1.99628	3.30107	5.38188	8.17e-05	0.00416128	1.62586
Ccnd3	-0.50329	9.94005	-5.59077	5.55e-05	0.00333885	1.58436
Gm17214	3.77102	2.72101	6.09782	2.23e-05	0.00187657	1.58284
Smim10l1	1.34009	3.62694	5.29308	9.64e-05	0.0046648	1.58103
Ethe1	-0.669783	6.34426	-5.4131	7.71e-05	0.00404041	1.57266
Cops7a	1.27069	3.91799	5.27063	0.000100596	0.0047501	1.55593
Arap2	1.42245	3.51224	5.28068	9.87e-05	0.00468626	1.5467
Chil3	-0.518972	10.9894	-5.61076	5.35e-05	0.00325355	1.52316
Cxxc5	1.77753	2.98259	5.35601	8.57e-05	0.00430208	1.51515
Mbd2	0.808597	5.72434	5.32581	9.07e-05	0.00451157	1.51038
Mocos	-0.746251	5.34212	-5.3207	9.16e-05	0.00453479	1.50407
Abhd5	-0.638721	6.67487	-5.38744	8.08e-05	0.00415008	1.49332
Fam105a	1.67036	3.45462	5.25889	0.000102841	0.00477551	1.48658
Flna	-0.526164	9.32994	-5.50729	6.47e-05	0.00357739	1.48308
Prg3	-1.31144	3.35352	-5.228	0.000109001	0.00497891	1.48124
Gm16570	0.966062	5.41321	5.2804	9.88e-05	0.00468626	1.46826
Gm10263	0.515705	8.66569	5.45425	7.14e-05	0.00385646	1.46325
Tdrd7	2.00118	3.14286	5.30091	9.5e-05	0.00462425	1.44961
Sec61a1	-0.536845	8.37421	-5.4415	7.31e-05	0.00391459	1.44545
Neurl1b	-0.783198	5.38389	-5.28917	9.72e-05	0.00466633	1.44038
Eloc	0.9444	5.39036	5.26317	0.000102017	0.00476121	1.43804
Cdc14a	1.62587	3.44638	5.22152	0.00011034	0.0049791	1.42534
Vasp	-0.579741	9.00736	-5.45739	7.1e-05	0.00385621	1.41756
Bahd1	1.50882	3.49016	5.20249	0.000114374	0.00509945	1.40805
Spag7	-0.777531	6.06478	-5.30907	9.36e-05	0.00457391	1.40429
Brd2	0.684186	8.67228	5.4122	7.72e-05	0.00404041	1.38686
Gm43123	-1.75645	2.52556	-5.2217	0.000110303	0.0049791	1.3845
Ampd3	-1.08824	3.99926	-5.18466	0.000118292	0.00517113	1.38448
Fam76b	1.14063	4.70289	5.18966	0.00011718	0.0051693	1.3787
Sbds	1.23983	4.27032	5.17115	0.000121352	0.00522326	1.37478
Cntrob	2.20763	2.7483	5.38109	8.18e-05	0.00416128	1.35825
Gm12989	1.80887	3.1292	5.21803	0.000111069	0.00499185	1.33819
Psmb9	0.902506	6.04623	5.24938	0.000104699	0.00484169	1.33499
Hacd2	2.15309	2.95319	5.29164	9.67e-05	0.0046648	1.32963
Epx	-1.80013	2.80632	-5.15578	0.000124937	0.00532864	1.32003
C1galt1	1.21449	4.37367	5.1328	0.000130497	0.00544924	1.30033
Gm13339	0.749677	6.01445	5.22172	0.000110299	0.0049791	1.28089
Nfkb1	0.982431	4.7696	5.13476	0.000130013	0.00544924	1.26702
Capza1	0.686041	7.35852	5.28009	9.88e-05	0.00468626	1.25388
Orc6	1.15903	4.41914	5.10773	0.000136858	0.00569361	1.25054
Fignl1	0.964129	5.1459	5.13996	0.000128737	0.00541616	1.23666
Mcm4	0.701912	7.33323	5.26727	0.000101234	0.00476012	1.23215
Fam204a	1.55023	3.5112	5.0962	0.000139892	0.00575563	1.22568
Tmem120a	-1.05293	4.25797	-5.1024	0.000138253	0.00573033	1.21356
Rnf7	0.671339	6.15794	5.18865	0.000117404	0.0051693	1.20012
Pcgf5	0.833317	5.46918	5.14282	0.000128041	0.00540721	1.19931
Cog3	3.23012	2.76487	5.50891	6.45e-05	0.00357739	1.18171
Gna13	0.681198	6.15899	5.1768	0.000120064	0.00518777	1.17779
Aqr	1.2301	4.20228	5.0587	0.000150245	0.00609199	1.17524
Exoc6	3.49046	2.74404	5.59387	5.52e-05	0.00333783	1.16866
Cd177	-0.544232	8.82405	-5.31106	9.32e-05	0.00457391	1.15654
Ncf1	-0.53001	9.03599	-5.31332	9.29e-05	0.00457391	1.14158
Egln1	0.981997	5.05807	5.08049	0.000144134	0.00590846	1.13584
Tcf19	-1.08668	3.90758	-5.03537	0.000157082	0.00627822	1.11883
Gm10260	0.665536	7.05711	5.18692	0.000117789	0.0051693	1.10453
H2afy	0.529122	8.19248	5.24193	0.000106176	0.00488979	1.10279
Zfhx3	1.37294	3.65787	5.00381	0.000166845	0.00652853	1.08155
Alox5	-0.61552	6.58386	-5.15707	0.000124631	0.00532864	1.06604
Dubr	-1.51893	2.51433	-5.02335	0.000160727	0.00633344	1.0588
Gm5558	2.69567	2.75669	5.2627	0.000102108	0.00476121	1.04551
Lbp	-0.6148	7.17612	-5.15254	0.000125705	0.00532864	1.00216
Hdhd2	1.52121	3.28923	4.97613	0.000175928	0.006789	0.998549
Rmnd5a	0.963346	5.06936	5.0003	0.000167969	0.00654961	0.984475
Cfap20	1.36177	3.80784	4.94673	0.000186134	0.00703723	0.983472
Ly6g	-0.896086	8.15456	-5.17873	0.000119626	0.00518777	0.959198
Abtb2	-1.33919	2.85165	-4.93222	0.000191393	0.00718752	0.945097
Tpt1-ps5	1.59376	3.66149	4.92688	0.000193368	0.00719734	0.942497
Anln	1.24137	4.21999	4.92834	0.000192827	0.00719734	0.937392
Zdhhc2	-2.14115	1.60473	-5.15348	0.00012548	0.00532864	0.923746
Upp1	-3.04805	1.09756	-5.50637	6.48e-05	0.00357739	0.92037
Slfn2	-0.800637	6.47438	-5.07241	0.00014637	0.00597821	0.912972
Gm12231	1.76973	3.13029	4.95251	0.000184078	0.00698309	0.911192
Tmem165	0.793394	5.76108	4.9872	0.000172234	0.00666946	0.86775
AC121965.1	0.600721	6.99117	5.05582	0.00015107	0.00610332	0.858162
Gm6133	0.925206	4.64889	4.90155	0.000203022	0.00740073	0.844136
Slc25a17	0.849517	5.1125	4.9263	0.000193584	0.00719734	0.835738
Fam207a	-0.667339	5.50625	-4.96365	0.000180187	0.00690572	0.813015
Gm13750	2.6551	2.48632	5.18759	0.000117639	0.0051693	0.796634
Gm13094	1.18881	4.33793	4.85505	0.000222066	0.00774775	0.793997
Pbxip1	-0.704523	7.10641	-5.03237	0.000157984	0.00629179	0.776341
Ost4	2.03423	3.35339	4.86053	0.000219732	0.00771677	0.774823
Trappc2	1.44814	4.26949	4.83428	0.000231158	0.00788897	0.767433
Sap30	1.67632	3.02906	4.86202	0.000219098	0.00771677	0.748847
Rab24	-0.547767	7.2453	-5.02344	0.000160701	0.00633344	0.748661
Aurkb	0.965095	4.83772	4.85997	0.000219967	0.00771677	0.747345
Gcsh	-1.6644	2.80859	-4.81882	0.000238177	0.00809981	0.744334
Sh3pxd2b	-1.73371	2.16161	-4.88087	0.000211277	0.00760257	0.7442
Fcho2	1.42981	3.38003	4.81737	0.000238847	0.00809981	0.738822
Lrrc17	-0.803732	6.32613	-4.97219	0.000177261	0.00681693	0.735779
Isg20l2	2.23628	3.34778	4.8453	0.00022629	0.00779569	0.729666
Snrnp70	0.668323	7.51823	5.0099	0.000164914	0.00647564	0.721182
Slmap	1.4115	3.62344	4.79692	0.000248493	0.00827645	0.7148
2810025M15Rik	-1.36163	2.81865	-4.79721	0.000248353	0.00827645	0.70783
Cmpk1	1.08234	4.75971	4.81345	0.000240665	0.0081168	0.674184
AC164426.2	-1.49234	2.77498	-4.77464	0.000259466	0.00852594	0.665359
Med31	1.17283	3.62406	4.76665	0.000263517	0.00854789	0.661943
Yipf4	1.58923	3.68341	4.76388	0.00026494	0.00856921	0.655511
Dtymk	0.692144	5.84865	4.87738	0.000212702	0.00762931	0.643027
Trio	2.347	2.39735	5.02924	0.00015893	0.00630703	0.629923
Gm12346	-0.569397	8.91309	-5.03987	0.000155737	0.00624678	0.625371
Ube2b	0.633305	6.33455	4.89705	0.000204793	0.00744102	0.622596
Gm4540	1.78209	3.58402	4.74836	0.00027305	0.00873059	0.620957
Plscr1	1.11324	4.56717	4.76071	0.000266575	0.00859725	0.596777
Acyp1	0.88936	4.71422	4.76975	0.000261937	0.00852594	0.587961
Qsox1	-0.549828	7.42392	-4.9432	0.000187399	0.00706121	0.576941
Rps2-ps5	1.15643	4.65633	4.75401	0.000270069	0.00866001	0.575696
Carhsp1	-0.90637	4.9697	-4.80561	0.000244344	0.00821158	0.575059
Adssl1	0.670648	5.94091	4.84583	0.000226056	0.00779569	0.56999
Gm12338	0.745526	7.33883	4.91857	0.000196481	0.00724201	0.563249
Ensa	1.27228	3.52405	4.70919	0.000294668	0.00908845	0.558041
C2cd5	1.02144	4.46856	4.7325	0.000281599	0.00890218	0.54994
Mif	-0.57093	7.04579	-4.91114	0.000199312	0.00728923	0.549399
Hist1h1c	0.621598	6.92675	4.89113	0.000207138	0.0074777	0.547333
Grn	-0.554235	8.20771	-4.95485	0.000183254	0.00697548	0.526153
Pbx3	-1.96002	1.75481	-4.81316	0.000240799	0.0081168	0.500939
Rbm3	0.673807	7.97656	4.91792	0.000196727	0.00724201	0.500818
Cd300lf	-0.724292	6.58334	-4.86011	0.000219908	0.00771677	0.493119
Rab27a	1.24278	4.95308	4.7223	0.000287241	0.00900423	0.488084
Rida	1.80298	3.27348	4.68136	0.000311095	0.0094605	0.476606
Clint1	0.748973	6.0864	4.804	0.000245108	0.00821258	0.475319
Gabpb2	0.876102	4.87736	4.71777	0.000289786	0.00903061	0.469498
Mat2b	0.991441	4.97635	4.71247	0.000292793	0.00907657	0.453623
Gm10320	1.07469	6.02498	4.7754	0.000259081	0.00852594	0.441115
Gm12013	1.02339	4.26388	4.65843	0.000325334	0.00976089	0.430638
Gnb2	0.635133	9.56946	4.95761	0.000182286	0.00696234	0.426719
Ano10	-0.741957	5.72451	-4.76947	0.000262079	0.00852594	0.412545
Pafah2	-0.975987	4.0975	-4.6617	0.000323266	0.00975114	0.408197
Prr13	-0.706169	7.63873	-4.86332	0.000218551	0.00771677	0.398949
Tgfbr2	1.66573	2.93566	4.6596	0.000324591	0.00976089	0.398456
Myc	2.08916	2.78086	4.72283	0.000286948	0.00900423	0.397811
Bcl10	0.73211	5.40775	4.71798	0.000289665	0.00903061	0.395063
Stip1	-0.605389	5.98277	-4.77187	0.000260862	0.00852594	0.388965
Ahsa1	-0.53281	7.58994	-4.84852	0.000224884	0.00779569	0.377318
Ltf	-0.519399	11.7305	-5.05252	0.000152024	0.0061198	0.374972
Smim14	0.504203	7.76052	4.84506	0.000226396	0.00779569	0.374845
Ncapd3	1.04886	4.15934	4.62263	0.000348926	0.0101424	0.373706
Gm14094	1.32983	4.5559	4.62938	0.000344348	0.0101144	0.360048
Acvrl1	-1.55268	3.81056	-4.61852	0.000351739	0.0101614	0.355022
Rps6kc1	-1.11364	3.48493	-4.60399	0.000361895	0.010358	0.353757
Hal	-4.0731	0.383876	-5.73114	4.29e-05	0.00277764	0.352949
Mctp1	0.952299	4.31231	4.6205	0.000350383	0.0101584	0.352631
Myl12a	0.562664	7.87552	4.83415	0.00023122	0.00788897	0.344001
Gm9234	2.74231	2.90842	4.7375	0.000278875	0.00884106	0.341057
Tmem128	1.19496	4.07658	4.59359	0.000369347	0.0104642	0.330446
Atp6ap1	-0.572204	6.96868	-4.78235	0.000255615	0.0084884	0.305718
Amd-ps3	0.797156	5.98566	4.70896	0.0002948	0.00908845	0.305168
Nabp1	-0.797926	4.69959	-4.62748	0.00034563	0.0101255	0.270464
C5ar1	-0.68667	5.03304	-4.64149	0.000336288	0.0099906	0.25354
1810037I17Rik	0.662719	7.00943	4.74261	0.000276115	0.00877841	0.250837
Txn1	0.661542	9.00584	4.83656	0.000230142	0.00788897	0.243934
Taf4	1.95786	3.24221	4.54394	0.000407156	0.0112506	0.231387
Dgat1	-0.606485	7.71179	-4.77954	0.000257008	0.00850939	0.229638
1810022K09Rik	0.894192	4.81663	4.58471	0.000375833	0.0105857	0.225647
Ppp2cb	3.67197	2.45992	5.06229	0.000149219	0.00607239	0.224951
Gm7832	2.33337	2.23108	4.77337	0.000260107	0.00852594	0.182592
Fut8	0.966124	4.82406	4.5604	0.0003942	0.0109551	0.180307
Rpl9-ps7	0.598718	6.87841	4.6943	0.000303342	0.00927515	0.168076
Usp50	-0.513694	6.88783	-4.70411	0.000297596	0.00914944	0.161369
Cmtm3	1.74951	3.23122	4.48912	0.000453548	0.0120849	0.144593
Lcn2	-0.523938	10.9742	-4.89331	0.00020627	0.00747045	0.140362
Tmem29	-1.46391	2.48659	-4.48586	0.000456472	0.0121052	0.140274
Taf1d	0.731879	5.31333	4.56	0.000394504	0.0109551	0.103494
Sipa1l2	-0.952863	4.03184	-4.49255	0.00045049	0.0120608	0.0960033
Ubr1	1.28824	3.71222	4.45272	0.000487315	0.0126716	0.0929568
Cetn3	0.647875	6.31422	4.6177	0.000352304	0.0101614	0.0828116
Csgalnact2	0.576648	6.70636	4.63603	0.000339895	0.0100099	0.0715464
Mfsd14b	0.613206	6.85256	4.64107	0.000336561	0.0099906	0.066831
Oas3	-2.17424	1.44224	-4.61301	0.000355557	0.0102027	0.063973
Scmh1	-0.786112	4.41993	-4.50019	0.000443756	0.0120244	0.0638067
Cmtr1	-1.0639	3.22504	-4.43767	0.000502023	0.0129153	0.061957
Arhgap19	1.32207	5.11448	4.49734	0.000446258	0.0120608	0.0406222
Lima1	-0.730286	5.59995	-4.56892	0.000387659	0.0108187	0.0380117
Gm1821	0.598374	6.84002	4.62442	0.000347706	0.0101333	0.0351907
Zfp445	0.845839	4.63942	4.46968	0.000471266	0.0124385	0.0258429
Tmbim6	0.577258	7.19345	4.63659	0.000339521	0.0100099	0.021746
Mrps28	2.95538	2.48195	4.69009	0.000305844	0.00932615	0.0156283
Coro2a	1.11836	3.88459	4.40957	0.000530706	0.013498	1.48e-05
4921524J17Rik	3.07196	2.77493	4.60088	0.000364103	0.0103946	-0.00299776
Osbp	1.66408	2.6352	4.455	0.00048513	0.0126716	-0.0097239
Cd63-ps	0.507391	7.30037	4.62542	0.000347021	0.0101333	-0.0123687
Heatr1	-0.591084	5.74321	-4.5491	0.000403044	0.0111645	-0.0163467
A530064D06Rik	-1.18279	3.12673	-4.38342	0.000558911	0.0139411	-0.0333944
Hoxa7	1.75135	3.27111	4.38015	0.000562552	0.013959	-0.0410674
Gpr107	-0.818874	4.2655	-4.43356	0.000506112	0.0129906	-0.0440864
Abhd2	0.583346	5.99894	4.53186	0.000416939	0.0113804	-0.050236
Smg7	-0.597564	6.84599	-4.59028	0.000371748	0.0105056	-0.0595376
Carf	2.40081	2.06689	4.67755	0.000313415	0.0094979	-0.0596788
1500011K16Rik	1.5695	3.42062	4.36461	0.000580145	0.0140994	-0.0611599
Cenpq	1.84233	3.11088	4.37516	0.000568141	0.0139844	-0.0711149
Pdcl3	1.23049	3.61067	4.35503	0.000591286	0.0141534	-0.082938
Bhlhb9	-1.09045	3.17003	-4.35687	0.000589128	0.0141534	-0.0841397
F5	-0.733342	5.02429	-4.46272	0.000477786	0.012522	-0.0922003
Gm8696	-1.78848	3.26624	-4.35451	0.000591886	0.0141534	-0.0933115
Hspd1	-0.536689	7.74941	-4.61586	0.000353575	0.0101719	-0.0949811
Hcls1	-0.567421	7.40452	-4.59938	0.00036518	0.0103988	-0.0949913
Cdk17	0.927872	4.19936	4.37367	0.000569822	0.0139844	-0.101619
F630028O10Rik	0.593071	5.95809	4.49256	0.000450485	0.0120608	-0.121748
Glyr1	0.710786	6.72366	4.53358	0.000415535	0.0113698	-0.127019
Gm4204	0.828934	4.4355	4.37654	0.000566586	0.0139844	-0.128025
Gm12643	1.21909	4.10703	4.34703	0.000600744	0.0142638	-0.131507
Etfa	1.26586	4.25205	4.34875	0.000598691	0.0142552	-0.141455
Senp6	0.757304	4.79615	4.39158	0.000549948	0.0138614	-0.149508
Tab2	0.705646	5.7769	4.45211	0.000487907	0.0126716	-0.173348
Magohb	1.26009	3.95285	4.31669	0.000638059	0.0146881	-0.173836
Zxdc	-0.846906	3.91997	-4.34126	0.000607665	0.0143166	-0.177574
Gm12242	2.87949	2.01703	4.72943	0.000283287	0.00893032	-0.178239
Gata2	0.966235	4.11082	4.32695	0.000625182	0.0145154	-0.179225
Cdc25b	-0.727625	5.41212	-4.44467	0.000495125	0.0127672	-0.180764
Lmo1	-0.991483	3.9618	-4.3344	0.000616004	0.0144372	-0.197271
Ttl	-1.61272	1.92602	-4.33386	0.000616654	0.0144372	-0.202522
Entpd7	1.60685	3.15143	4.28889	0.000674327	0.0152306	-0.207039
Gm43008	3.20387	2.25634	4.67656	0.000314022	0.0094979	-0.207526
Tbxas1	-1.20217	2.76551	-4.27153	0.000698048	0.0155615	-0.228317
Osm	0.759677	5.43231	4.39354	0.000547823	0.013839	-0.236111
Kat2b	0.950847	3.94383	4.28735	0.000676402	0.0152306	-0.238253
Spcs2	0.602526	7.41236	4.51278	0.000432891	0.0117585	-0.243421
Myl12b	0.561164	6.99991	4.48763	0.000454876	0.0120915	-0.252394
Dfna5	-0.675475	5.06003	-4.38275	0.000559659	0.0139411	-0.252679
Gm6206	1.95041	2.36953	4.37781	0.000565166	0.0139844	-0.252739
Milr1	-0.961916	4.25409	-4.32408	0.000628759	0.0145672	-0.253912
Tbk1	0.924999	4.31429	4.29975	0.000659913	0.0150409	-0.255986
Gm44292	-0.963818	6.11956	-4.44708	0.000492778	0.012736	-0.267588
Rps18-ps1	0.68832	6.15028	4.4224	0.000517409	0.0132199	-0.279534
Tnfsf13b	-0.789509	4.72932	-4.34348	0.000604993	0.0142837	-0.282549
Plagl2	1.24949	3.18468	4.24082	0.000742113	0.0163484	-0.284186
Add3	0.713794	5.51161	4.37381	0.000569665	0.0139844	-0.288598
Sumo2	0.575023	7.46377	4.48937	0.00045332	0.0120849	-0.295446
Ifrd1	-0.549951	7.01682	-4.47893	0.000462745	0.0122425	-0.295517
Rps4l	-1.09415	3.66203	-4.26222	0.000711111	0.0158212	-0.3006
Gm6522	3.24538	2.15977	4.65562	0.000327124	0.00978834	-0.301778
Slc20a2	2.43434	2.33503	4.41017	0.000530081	0.013498	-0.306193
Zfp773	1.39782	2.97202	4.23402	0.00075224	0.0164087	-0.3082
Cfp	-0.963726	4.4572	-4.31025	0.000646279	0.0147904	-0.309392
Cytip	-0.734365	4.70549	-4.32699	0.000625135	0.0145154	-0.310601
Zcchc11	1.12215	3.52329	4.22918	0.00075954	0.0164729	-0.312273
Gm15621	2.87979	1.83653	4.7165	0.000290503	0.00903061	-0.312593
Med16	-0.639008	5.11602	-4.34524	0.000602876	0.0142638	-0.333452
Slc25a16	2.22451	2.29489	4.37137	0.00057243	0.0140176	-0.337707
Nck1	0.896153	4.0921	4.24141	0.000741236	0.0163484	-0.342076
Usp19	0.657196	5.65863	4.35578	0.000590407	0.0141534	-0.347451
Lsm14a	0.573964	6.12527	4.38862	0.000553188	0.0138842	-0.347849
Gm16477	0.613383	7.62314	4.46829	0.000472564	0.0124434	-0.351829
Rpl7a-ps11	0.632115	7.65499	4.46545	0.000475222	0.0124841	-0.360092
Adam15	-0.793318	5.48931	-4.35823	0.000587541	0.0141534	-0.361531
Zfp362	1.1346	3.35081	4.1977	0.00080882	0.017241	-0.363643
Ccdc47	0.690596	5.33553	4.32212	0.000631214	0.0145672	-0.364919
Gm10269	0.610611	7.39729	4.44981	0.000490121	0.0126966	-0.366414
Snhg4	1.03198	3.73131	4.19986	0.000805335	0.0171994	-0.381511
Gm12469	0.835416	4.35959	4.23781	0.000746575	0.0163822	-0.383979
Rassf3	0.732117	6.0817	4.36295	0.000582067	0.0140994	-0.38667
Bcas2	0.662039	5.48306	4.32203	0.00063132	0.0145672	-0.388938
Snx3	0.677996	6.67977	4.39863	0.000542324	0.0137311	-0.389989
Slc16a3	-0.651371	5.82557	-4.36383	0.00058105	0.0140994	-0.391953
Ppp1r3b	-1.077	2.95693	-4.1839	0.000831437	0.017483	-0.392367
Rps24-ps2	1.03536	4.29457	4.22299	0.000768984	0.0166133	-0.393659
Dram1	0.811324	5.03367	4.28052	0.000685656	0.0153464	-0.395659
Gm16199	1.91142	2.30703	4.28329	0.000681893	0.0152964	-0.411838
Rny3	-1.33942	2.64247	-4.16451	0.000864312	0.0179786	-0.421093
Scarna9	-2.04475	1.32792	-4.31376	0.000641787	0.0147177	-0.426316
Rsph3b	1.61371	2.68644	4.18974	0.00082178	0.0173848	-0.43291
Gm15148	0.57027	7.1922	4.40296	0.000537694	0.0136447	-0.43984
Gm10827	-3.02003	1.24131	-4.36307	0.00058192	0.0140994	-0.450651
Gm10767	2.32915	2.38325	4.29032	0.000672416	0.0152306	-0.453263
Kif1c	-0.929255	3.59913	-4.17506	0.000846253	0.0177017	-0.458047
Gm4342	0.769723	4.81263	4.23211	0.000755116	0.0164087	-0.459231
Fermt3	0.55688	6.3418	4.34577	0.000602249	0.0142638	-0.459419
Wdr92	1.87619	2.56894	4.20284	0.000800549	0.0171299	-0.462065
Tmed7	1.29826	3.97265	4.15712	0.00087718	0.0182125	-0.472902
Aldh1b1	-0.755511	4.47756	-4.22387	0.000767635	0.0166133	-0.477334
Depdc1a	1.57668	3.54328	4.13459	0.000917659	0.018828	-0.478858
Rhoj	-2.7933	0.73871	-4.52976	0.000418666	0.0113997	-0.478898
Usf2	-0.566566	8.47249	-4.45198	0.000488024	0.0126716	-0.491299
Srebf1	1.17479	3.3057	4.12579	0.000933985	0.0190043	-0.492997
Hk3	0.609964	5.69579	4.28317	0.000682059	0.0152964	-0.498011
Rpl10-ps2	3.55646	1.87714	4.75722	0.000268387	0.00863079	-0.503575
Gm8226	0.626965	7.65342	4.38736	0.000554574	0.0138842	-0.515375
Nucb2	-0.684962	4.67062	-4.21705	0.00077815	0.016779	-0.518582
Plac8	0.679952	11.4166	4.56914	0.00038749	0.0108187	-0.52218
Plekha8	-3.76744	-0.261397	-4.99518	0.000169625	0.00659121	-0.52408
Acin1	0.696859	6.05419	4.29199	0.000670187	0.0152131	-0.525165
Camta2	-0.951225	4.41126	-4.19559	0.000812233	0.017248	-0.525193
Gm26797	-1.493	2.80263	-4.10771	0.00096845	0.0195441	-0.525967
Clec4d	-1.38669	2.383	-4.10731	0.000969221	0.0195441	-0.529449
Kpna3	0.90777	4.01646	4.13227	0.00092193	0.0188617	-0.540173
Gm4705	0.534696	6.93968	4.33624	0.000613754	0.0144297	-0.546989
Gm11686	1.38759	2.98105	4.09683	0.000989823	0.0198567	-0.548196
Gemin6	1.4669	2.89834	4.0978	0.000987891	0.0198567	-0.554999
Rap1gap2	-0.618359	5.23914	-4.23844	0.000745641	0.0163822	-0.560447
Golga5	1.21491	3.56833	4.09013	0.00100322	0.0199414	-0.56997
Ptafr	-0.652335	5.0195	-4.21088	0.000787799	0.0169543	-0.583045
Dhx29	-0.653432	5.69248	-4.2577	0.000717554	0.0159013	-0.58446
Aldh2	-0.510686	9.27394	-4.43112	0.000508563	0.0130236	-0.61045
Tgfbi	0.831722	5.19339	4.17611	0.000844488	0.0176979	-0.623522
Icam2	-0.633459	5.06378	-4.1933	0.000815966	0.0172945	-0.624068
Gm28555	0.603914	6.17385	4.2365	0.000748527	0.016389	-0.653497
Ubl3	0.646545	5.42806	4.18315	0.000832675	0.017483	-0.654534
Arhgdia	-0.508039	6.64181	-4.2747	0.00069365	0.0154943	-0.662273
Zcchc9	1.49703	2.92276	4.03036	0.00113118	0.0216393	-0.670734
Pycr2	-0.515699	6.99918	-4.28803	0.000675487	0.0152306	-0.672755
Pgm2	-0.599124	5.47418	-4.19581	0.000811868	0.017248	-0.676915
Smpd1	-0.825533	4.13957	-4.0958	0.000991858	0.0198567	-0.677329
Emilin2	-0.930202	3.78651	-4.07134	0.00104177	0.0202236	-0.677717
Dhrs1	-0.5161	6.32535	-4.24861	0.000730672	0.01616	-0.678656
Zfp518a	-0.822004	4.11821	-4.08799	0.00100753	0.0199562	-0.689592
Gtf2a1	0.561543	5.95131	4.20294	0.000800399	0.0171299	-0.693249
Cox20	0.811903	4.37254	4.07841	0.00102708	0.0201297	-0.693387
Arrb2	-0.530884	8.69292	-4.35605	0.00059009	0.0141534	-0.703926
Tram1	0.529127	6.55987	4.23564	0.000749816	0.016389	-0.704718
Agrn	-2.12782	1.21485	-4.15158	0.000886964	0.0183137	-0.712431
Zfp36	0.703974	6.69429	4.23261	0.000754366	0.0164087	-0.720014
Cdk5	-0.784636	4.34718	-4.08293	0.00101781	0.0200533	-0.732584
Gm5844	-0.512221	8.62012	-4.32807	0.000623796	0.0145154	-0.752396
Rsu1	0.634469	5.25202	4.11851	0.000947712	0.0192135	-0.755522
Plk1	-0.544621	8.3949	-4.3158	0.000639183	0.0146881	-0.755542
Stfa1	-1.6089	2.4419	-3.97469	0.0012653	0.0230243	-0.763013
Spdl1	1.42032	2.97696	3.97504	0.00126439	0.0230243	-0.764293
Nlrx1	-0.673994	4.60131	-4.08475	0.00101409	0.0200152	-0.766124
Dmxl2	-0.994163	3.77809	-4.02062	0.00115354	0.0218113	-0.774765
Fcgr4	-0.881573	3.84088	-4.02342	0.00114708	0.0217944	-0.776572
Gimap9	-1.76543	1.89332	-3.98806	0.00123166	0.0227211	-0.784002
Nrg1	-1.96832	1.44135	-4.0439	0.00110081	0.0211669	-0.796385
Gmppb	-0.721076	4.73438	-4.07146	0.00104151	0.0202236	-0.813807
Nrgn	1.47485	2.74733	3.95408	0.00131894	0.0235775	-0.816297
Gm15452	5.20151	1.6482	5.09637	0.000139847	0.00575563	-0.818324
Rps19-ps6	0.523379	6.51633	4.17203	0.000851408	0.0177432	-0.826319
Gpr160	0.896546	4.53822	4.01899	0.00115734	0.0218411	-0.828104
2610001J05Rik	0.677265	5.86504	4.12616	0.000933284	0.0190043	-0.828538
Gm6065	1.94597	2.18065	4.04426	0.0011	0.0211669	-0.830232
Rn7sk	-0.772517	4.94885	-4.0794	0.00102504	0.020125	-0.832586
Ppp1r42	-0.623442	5.05685	-4.08645	0.00101064	0.0199825	-0.833329
Nfix	1.05995	3.62952	3.95343	0.00132066	0.0235775	-0.833953
Golga7	0.598518	5.63604	4.10729	0.000969258	0.0195441	-0.83738
Bub1	1.29556	3.51977	3.942	0.00135146	0.0239882	-0.839353
Ccdc97	-0.515784	6.18935	-4.1553	0.000880381	0.0182451	-0.848198
Timm10b	-0.538424	5.82815	-4.12578	0.000933995	0.0190043	-0.861868
Hspa1l	-1.93231	2.03009	-3.93397	0.00137352	0.0241683	-0.862918
Pip5k1b	1.53718	2.9021	3.92023	0.00141212	0.024577	-0.866326
Tesc	-1.35148	2.66312	-3.91791	0.00141877	0.0246162	-0.867495
Dock8	0.716167	4.68974	4.01381	0.00116945	0.0219956	-0.869166
Tnfaip3	1.92137	2.12146	4.02698	0.00113888	0.0216844	-0.870686
Tlr13	-1.79546	1.56326	-3.97093	0.00127492	0.0231242	-0.874789
Gm5641	0.505274	6.98443	4.17255	0.000850519	0.0177432	-0.879311
Dcaf5	0.798796	4.64306	3.99923	0.00120427	0.0224243	-0.885719
Kctd12	0.613877	5.52787	4.07455	0.00103507	0.0202236	-0.885762
Ntpcr	-0.636462	4.94297	-4.04949	0.0010885	0.0210387	-0.888632
Wdr11	1.08512	3.20157	3.90476	0.00145692	0.0250648	-0.893926
Cyb561d1	-0.945835	3.26595	-3.9237	0.00140227	0.0244818	-0.898632
Chuk	1.00161	3.98738	3.9389	0.00135994	0.0240158	-0.900887
Uckl1	0.88743	4.63219	3.98917	0.00122893	0.0227211	-0.901147
Gtf2b	0.84617	5.09128	4.02254	0.00114911	0.0217961	-0.90637
Slk	0.552424	6.59783	4.13408	0.000918602	0.018828	-0.91065
Fam129b	-1.54251	2.04097	-3.89966	0.00147197	0.0252249	-0.915143
Pilra	-0.636531	4.92318	-4.03267	0.00112593	0.0215807	-0.918911
Gm13342	1.37534	2.84227	3.88863	0.00150513	0.0255598	-0.920988
Dcp1a	1.05142	3.47719	3.8972	0.00147933	0.0252366	-0.92586
Tmem220	-1.35019	2.2775	-3.88103	0.00152842	0.0256825	-0.932904
Gdap2	-0.735507	4.29221	-3.96677	0.00128562	0.0232055	-0.949451
Rsph3a	1.37963	2.84104	3.87033	0.00156183	0.0260483	-0.953496
Ncam1	-0.584424	6.97145	-4.1466	0.000895857	0.0184632	-0.953935
Gm8225	1.69758	2.84371	3.87363	0.00155143	0.0259911	-0.956194
Prps1	-0.525171	6.08233	-4.09449	0.00099447	0.0198734	-0.956265
Usf3	1.19129	3.02814	3.86548	0.00157719	0.0262264	-0.95871
Dnajc19	0.718138	4.53733	3.95362	0.00132016	0.0235775	-0.963028
Zwilch	1.08959	3.3217	3.86947	0.00156453	0.0260546	-0.965063
Bcl2l11	1.08369	3.18163	3.86335	0.00158402	0.0262618	-0.968959
Gltp	1.11948	3.90808	3.88614	0.00151273	0.0255766	-0.986694
Gm5511	-1.10471	3.42295	-3.88252	0.00152384	0.025644	-0.994846
Setdb1	1.73072	2.84922	3.84966	0.00162846	0.0267215	-0.996974
Fam174a	1.04076	3.30706	3.84736	0.00163604	0.0267255	-1.00653
Chit1	-1.09095	3.13633	-3.85943	0.00159663	0.0263801	-1.00773
H2-Q7	-0.705766	4.29219	-3.93135	0.00138081	0.0242399	-1.01786
Nelfcd	-0.67216	5.47996	-4.02051	0.00115381	0.0218113	-1.02648
Gm12891	4.78287	1.22938	4.86271	0.000218809	0.00771677	-1.0292
Sarnp	0.642882	5.96109	4.03256	0.00112619	0.0215807	-1.02929
2810403A07Rik	0.647606	5.47871	3.99612	0.00121183	0.0225276	-1.03171
Creld2	-0.993029	3.18027	-3.84785	0.00163444	0.0267255	-1.0333
Nol4l	-0.600957	4.97706	-3.97706	0.00125927	0.0229893	-1.03639
Chek1	1.13972	3.59382	3.84023	0.00165982	0.0268999	-1.03915
Ulk3	-0.831541	3.63333	-3.87162	0.00155776	0.0260454	-1.03933
Gm14539	0.631132	5.61924	4.00058	0.00120102	0.022401	-1.04444
Cd47	0.670557	7.0566	4.09095	0.00100155	0.0199414	-1.04499
Slc4a2	-0.578394	5.11881	-3.98025	0.0012512	0.0228794	-1.05177
Gdf3	-1.61336	1.73135	-3.83989	0.00166094	0.0268999	-1.05451
Spint2	2.47946	2.07816	3.98133	0.00124848	0.0228718	-1.05646
Cbl	0.627043	6.86451	4.07263	0.00103906	0.0202236	-1.06216
Hpf1	0.561934	5.87774	4.01183	0.00117413	0.0220094	-1.06282
Poll	-0.78647	4.17224	-3.89894	0.00147414	0.0252249	-1.06384
Copz1	-0.573764	6.97666	-4.08856	0.00100637	0.0199562	-1.07062
Gm6793	0.50301	7.38434	4.09028	0.00100291	0.0199414	-1.08591
Tgif2	-1.44747	1.92745	-3.8039	0.00178638	0.0282928	-1.08928
AI839979	-0.79287	4.66459	-3.92443	0.00140021	0.0244818	-1.09327
Nin	0.621871	5.81174	3.9893	0.00122861	0.0227211	-1.09615
Atp6v0a2	-0.82104	3.8381	-3.85285	0.001618	0.026628	-1.1035
Tmem170b	0.985696	3.61399	3.80987	0.00176493	0.0280559	-1.10404
Gm8203	4.65217	2.01079	4.53569	0.000413811	0.0113504	-1.11172
Tusc1	0.736482	4.3841	3.86379	0.00158261	0.0262618	-1.11326
Gm21596	0.527246	6.08293	4.00092	0.00120019	0.022401	-1.11345
Mvd	-0.923297	3.75773	-3.8409	0.00165757	0.0268999	-1.11607
St3gal5	-0.718141	7.0154	-4.06533	0.00105442	0.0204153	-1.12331
Gm8652	4.0833	-0.0796802	4.86311	0.000218639	0.00771677	-1.13146
Washc3	0.819131	4.32505	3.84524	0.00164306	0.0267649	-1.1356
Fbxo34	1.26434	2.82198	3.765	0.00193281	0.029993	-1.13813
Gm12166	2.36252	2.58199	3.8183	0.00173508	0.0277039	-1.13836
Nfam1	-0.53201	6.30424	-4.01534	0.00116586	0.0219649	-1.14189
Shkbp1	-0.732529	4.81496	-3.90894	0.00144467	0.0249881	-1.14674
Atad1	0.719264	5.52608	3.93867	0.00136056	0.0240158	-1.14904
Scaf4	1.44291	2.6921	3.76306	0.00194039	0.029993	-1.15007
Gm7973	5.08419	0.571422	4.74308	0.000275866	0.00877841	-1.15141
Ccne1	-0.693576	4.442	-3.87424	0.00154953	0.0259911	-1.15304
Gm6563	0.694805	5.29522	3.9179	0.00141877	0.0246162	-1.15391
Gm26315	-0.748522	4.87011	-3.90719	0.00144979	0.025038	-1.15951
Elf1	1.22234	4.29874	3.81445	0.00174866	0.0278368	-1.1676
Synj2bp	-0.585627	5.33054	-3.93696	0.00136525	0.0240607	-1.16961
C1qtnf6	-3.96163	-0.594543	-4.38738	0.000554544	0.0138842	-1.1701
Prex1	0.531855	6.08616	3.97233	0.00127133	0.0230965	-1.17048
Ranbp2	0.74328	4.45119	3.83448	0.0016792	0.0271168	-1.17996
Gm24447	-0.746556	4.86615	-3.89545	0.00148455	0.0252871	-1.182
Fbxl3	1.02919	3.34922	3.752	0.0019844	0.0304212	-1.18658
Mfsd14a	0.757101	4.35434	3.81642	0.00174171	0.0277656	-1.19944
Isoc2a	-0.736243	4.09721	-3.81822	0.00173536	0.0277039	-1.208
Sec22a	-0.932705	3.19804	-3.75477	0.00197329	0.030334	-1.20988
Mpst	-0.706288	5.08284	-3.89746	0.00147855	0.0252366	-1.21235
4931406C07Rik	1.23341	2.98839	3.72066	0.00211454	0.0317209	-1.21836
Ddx10	1.20928	3.4866	3.73061	0.0020723	0.0312971	-1.23049
Mtbp	4.45699	1.03416	4.64241	0.000335684	0.0099906	-1.23135
Lmf2	-0.776544	4.02794	-3.79551	0.001817	0.0286799	-1.24227
Eif3m	0.582072	5.69528	3.90516	0.00145573	0.0250648	-1.24787
Slc25a11	-0.512247	5.97801	-3.9391	0.00135937	0.0240158	-1.25291
5730508B09Rik	0.757684	4.47506	3.7978	0.0018086	0.0285877	-1.2552
R3hdm4	-0.507332	7.65136	-4.0269	0.00113908	0.0216844	-1.26109
Myo1d	-1.79279	1.68267	-3.7185	0.00212382	0.0317829	-1.26434
Papss2	-0.820533	3.79697	-3.76328	0.00193953	0.029993	-1.27027
Rtn3	-0.503998	8.91004	-4.08054	0.00102271	0.0201144	-1.27917
Edrf1	1.24711	2.83284	3.68419	0.00227689	0.0330061	-1.28116
Trp53	1.41497	2.55186	3.69126	0.00224443	0.0327985	-1.28146
Snord13	0.70718	6.87385	3.96169	0.00129886	0.0234067	-1.28231
Snrpert	1.36653	3.29078	3.68616	0.00226781	0.0329489	-1.29237
Unkl	1.58016	2.33858	3.70568	0.00217975	0.0323094	-1.29285
Tmf1	0.713158	4.63289	3.79152	0.00183175	0.0288314	-1.29444
Pde3b	0.935973	3.47939	3.70145	0.00219854	0.0325018	-1.29584
Adtrp	-1.01055	3.0001	-3.69675	0.00221958	0.0326403	-1.29862
Bicral	0.904596	3.6178	3.70757	0.00217142	0.0322286	-1.30015
Gm10108	0.938781	3.54804	3.69911	0.00220901	0.0325705	-1.30771
Haus8	-0.601697	4.82984	-3.82627	0.00170733	0.0274521	-1.31004
Fabp5	-0.900212	4.55233	-3.80362	0.00178742	0.0282928	-1.31259
Sdhd	4.39363	2.60746	3.95478	0.00131708	0.0235775	-1.31853
Fbf1	-1.24683	2.21943	-3.65878	0.00239736	0.0339489	-1.32629
Ptpn2	0.910564	3.54413	3.68906	0.00225449	0.0328515	-1.3267
Sh3gl1	0.919568	3.86759	3.70948	0.00216304	0.0321896	-1.32855
Gm13935	1.20737	3.53271	3.67939	0.00229917	0.0332429	-1.3311
Eif4e2	-0.60378	5.07454	-3.83473	0.00167837	0.0271168	-1.33367
Spr	-0.791324	3.90675	-3.73489	0.0020544	0.031195	-1.34103
Rpl34-ps2	1.53787	2.42122	3.66542	0.0023653	0.0338262	-1.3449
Gm7857	1.44625	2.52801	3.65567	0.00241256	0.0340037	-1.34665
Tex30	0.800243	4.99909	3.78998	0.00183746	0.0288807	-1.35241
Birc2	0.738226	4.2379	3.72488	0.00209652	0.0315352	-1.35998
Igsf8	-0.86572	4.00738	-3.73356	0.00205996	0.0312372	-1.3602
Rfx1	-0.668266	4.6791	-3.78563	0.00185369	0.0290542	-1.36616
Clec4e	-0.935543	4.68879	-3.78664	0.00184992	0.0290358	-1.36979
Szt2	-0.878484	3.23284	-3.67033	0.00234181	0.0337601	-1.3727
Ifi27	-0.803106	5.18274	-3.82225	0.00172128	0.0276368	-1.37816
Amer2	-2.18744	1.43506	-3.67743	0.00230835	0.0333325	-1.38135
Rpl35a-ps7	0.810162	4.63308	3.7437	0.00201806	0.0307267	-1.3822
A630001G21Rik	1.16289	2.88183	3.62192	0.00258367	0.0352858	-1.39338
Rgs1	1.33365	3.225	3.62894	0.00254712	0.0351113	-1.3935
Gm15702	4.10018	-0.0354871	4.54235	0.000408425	0.0112578	-1.39471
Hrh2	-0.942834	3.18886	-3.6557	0.00241242	0.0340037	-1.39573
Cpped1	1.49815	2.22974	3.63233	0.00252964	0.0350795	-1.42116
Ankrd50	-1.15363	2.65965	-3.60844	0.00265539	0.0358462	-1.43283
Tstd3	-1.55292	1.95441	-3.59795	0.00271257	0.0362248	-1.44031
Dnajc21	1.50999	2.51132	3.59729	0.00271623	0.0362304	-1.44828
Tubgcp6	-0.945486	3.69495	-3.65833	0.00239957	0.0339489	-1.459
Lrpap1	-0.608403	4.61357	-3.73189	0.00206692	0.0312971	-1.4596
Tmc6	-0.636641	4.56795	-3.7272	0.00208666	0.0314291	-1.46138
Cd48	1.22674	3.43258	3.60219	0.00268932	0.0361733	-1.46318
Gm11694	1.22574	3.25892	3.58439	0.00278833	0.0368844	-1.48141
Hspa1b	-1.21471	8.09632	-3.92955	0.00138581	0.0242701	-1.51314
Prcp	0.978596	4.00385	3.61991	0.00259423	0.0352858	-1.51344
Dnajc6	1.28227	2.65811	3.55163	0.00298029	0.0381136	-1.51584
Smg9	-0.772602	4.36031	-3.68244	0.002285	0.0330807	-1.51688
Wdr20	0.960817	3.2084	3.56175	0.0029196	0.037729	-1.52856
Mzt1	0.737228	4.20399	3.63445	0.00251874	0.0350152	-1.53036
Elk4	0.620875	5.34927	3.72952	0.00207688	0.0313239	-1.54064
Gemin7	-0.610136	4.96576	-3.72066	0.00211452	0.0317209	-1.54199
Mpeg1	0.589567	5.13873	3.71081	0.00215719	0.0321453	-1.54409
Tal1	1.3183	2.75711	3.53463	0.00308508	0.0387923	-1.54543
Sipa1l1	1.02762	3.46938	3.56272	0.00291386	0.0376983	-1.55077
Mief2	-1.19306	2.35425	-3.53331	0.00309335	0.0388527	-1.55191
Dnajb1	-0.703321	6.96054	-3.84878	0.00163137	0.0267255	-1.55223
Pnpt1	1.69482	2.11738	3.56985	0.00287197	0.0375032	-1.5585
Gar1	0.676413	5.37373	3.71838	0.00212435	0.0317829	-1.563
Ndufaf7	-0.824891	3.58392	-3.58825	0.00276657	0.0366399	-1.57535
Gpr137	-1.02433	3.38442	-3.57413	0.00284708	0.0373525	-1.57582
Runx2	0.912685	3.35939	3.54023	0.00305018	0.0384831	-1.58539
Rab9	0.773017	4.01215	3.58826	0.00276651	0.0366399	-1.58663
Dgat2	-0.598402	5.19982	-3.71703	0.00213014	0.031827	-1.58679
Jak3	-1.31496	2.18698	-3.51051	0.00324012	0.0396783	-1.5881
Aldh5a1	-2.79096	0.0742233	-3.91378	0.00143061	0.0247833	-1.59112
Haus3	0.797145	4.14812	3.59664	0.00271983	0.0362336	-1.59125
Zkscan6	-0.676993	4.3995	-3.64293	0.00247578	0.0347199	-1.59904
Zbed3	1.60305	2.09462	3.54053	0.00304832	0.0384831	-1.59924
Coq4	-1.12475	2.55502	-3.51138	0.00323439	0.0396783	-1.60261
Gm11280	-1.19067	2.71121	-3.51601	0.00320408	0.0396555	-1.60667
Actr5	-0.606102	4.75104	-3.66573	0.0023638	0.0338262	-1.61372
Traf3ip3	-0.509441	5.96135	-3.75493	0.00197264	0.030334	-1.61859
Nkiras2	-0.557441	5.11636	-3.69367	0.00223353	0.0327418	-1.61873
Srsf10	0.556442	6.0585	3.74494	0.00201298	0.0307261	-1.61963
Cebpg	0.947054	3.98553	3.56319	0.00291106	0.0376983	-1.6215
Trmo	1.75823	2.30192	3.51558	0.00320688	0.0396555	-1.62229
Tnpo2	-0.64882	4.53994	-3.64155	0.00248271	0.0347735	-1.62577
Rrn3	-0.637336	4.35853	-3.62481	0.00256856	0.0351839	-1.62666
Gtse1	1.01889	4.00386	3.56042	0.00292755	0.037788	-1.62686
Pitrm1	1.21912	2.60274	3.48601	0.00340564	0.0404994	-1.63087
Xiap	0.813893	5.19989	3.66597	0.00236263	0.0338262	-1.63111
Mgam	-0.597537	4.87791	-3.66744	0.00235562	0.0338262	-1.63205
Rap2c	-0.509468	5.7426	-3.73113	0.00207011	0.0312971	-1.63662
Nfe2l2	0.579857	5.21183	3.66987	0.00234399	0.0337601	-1.63746
Hspb1	-3.95338	0.127061	-3.88606	0.00151298	0.0255766	-1.64068
Mpc1	0.727564	5.57379	3.69328	0.00223526	0.0327418	-1.64304
Coa6	1.83689	1.90342	3.55189	0.00297873	0.0381136	-1.64378
Tacstd2	0.62588	4.91103	3.63884	0.00249638	0.0348777	-1.64537
Gramd4	2.82376	1.99374	3.6248	0.0025686	0.0351839	-1.66046
Tfam	0.795738	4.63961	3.60096	0.00269601	0.0361763	-1.66342
Pxk	0.668883	4.73596	3.6104	0.00264486	0.0357471	-1.66893
Gm11697	-1.07403	2.41419	-3.46938	0.00352277	0.0412377	-1.66971
Cyp11a1	-1.5882	1.6472	-3.47318	0.00349562	0.0411351	-1.67478
Fasn	-0.60839	5.56546	-3.69931	0.00220812	0.0325705	-1.67666
Gm14141	3.76302	0.211156	4.20809	0.000792197	0.0170163	-1.68625
Paxip1	0.653746	4.93777	3.61918	0.00259811	0.0352858	-1.68723
Klhl42	1.35249	2.64938	3.45159	0.00365251	0.0421641	-1.69089
Marf1	-0.727742	4.14051	-3.5708	0.00286641	0.0374743	-1.69693
Aph1c	-1.09711	3.13804	-3.48929	0.00338298	0.0403614	-1.70392
Cdr2	-3.37776	-0.609983	-3.94159	0.00135257	0.0239882	-1.7074
Ccdc71l	0.89423	3.82533	3.50468	0.00327877	0.0397969	-1.71335
Znrf2	0.638773	5.04087	3.61227	0.00263482	0.0356544	-1.7185
Gm43028	0.832157	4.00219	3.51263	0.00322617	0.0396783	-1.72769
Fh1	0.709876	4.98312	3.59898	0.00270692	0.0362248	-1.73055
Fn1	-1.60446	1.80352	-3.43067	0.0038113	0.0433458	-1.73465
Ncbp3	0.553524	6.216	3.69576	0.00222404	0.032663	-1.73944
Nod1	-0.613919	4.76466	-3.60264	0.00268685	0.0361733	-1.74024
BC028528	1.44656	2.72798	3.42194	0.00387953	0.0438543	-1.74263
Bloc1s3	1.86208	1.87724	3.49212	0.00336359	0.0403185	-1.74337
Nudt7	-0.818916	4.01112	-3.53538	0.00308036	0.0387765	-1.74545
Atxn7	0.915129	3.51877	3.46478	0.00355589	0.0414979	-1.74628
Ada	-0.638314	4.23036	-3.55168	0.00297997	0.0381136	-1.74729
Mdfic	1.36751	2.50782	3.41968	0.00389745	0.0440125	-1.74826
Zkscan3	0.694763	4.19744	3.52134	0.00316956	0.0395738	-1.74987
Bad	-0.50573	5.55274	-3.66062	0.00238842	0.0339167	-1.75043
Unc50	0.613817	5.66502	3.64756	0.00245261	0.0344813	-1.75415
Plod1	-0.90091	3.9211	-3.52096	0.003172	0.0395738	-1.75941
Ascc3	0.98813	3.50532	3.45472	0.00362935	0.0420687	-1.75942
Kcnab2	-0.537595	5.43688	-3.64636	0.0024586	0.0345222	-1.76233
Rpl31-ps4	0.624243	5.94102	3.66319	0.00237601	0.0338262	-1.76342
Cpa3	-0.883237	5.14912	-3.62534	0.00256581	0.0351839	-1.76405
Mettl25	1.71244	2.27093	3.42579	0.0038493	0.0436891	-1.76466
Malat1	0.61376	7.7508	3.76862	0.00191867	0.0298635	-1.76742
Rps6ka2	-0.601674	5.73544	-3.66387	0.00237271	0.0338262	-1.77194
Ggnbp1	-1.04346	2.49924	-3.41378	0.00394446	0.0443095	-1.77574
Phax	-0.640914	4.58888	-3.56837	0.00288063	0.0375724	-1.77721
Senp2	-0.632735	4.39939	-3.55104	0.00298387	0.0381136	-1.77822
Gm6977	0.66485	4.88538	3.56748	0.00288581	0.0375793	-1.77884
Acad11	1.38858	2.7549	3.40109	0.00404759	0.0450712	-1.78022
Pilrb1	-0.615233	4.97399	-3.59802	0.00271221	0.0362248	-1.78602
Comtd1	-0.691451	3.88346	-3.50178	0.00329816	0.0399224	-1.7865
Ctsc	-0.904659	4.00987	-3.513	0.00322375	0.0396783	-1.78921
Chid1	-0.859898	3.80132	-3.49447	0.00334751	0.0402248	-1.78963
Notch1	0.694208	4.28032	3.50766	0.00325894	0.0396783	-1.79005
Dab2ip	0.769898	4.31164	3.50721	0.00326191	0.0396783	-1.79258
Il2rg	-0.855467	3.6377	-3.47732	0.00346632	0.0409626	-1.79695
Pcdh7	3.64646	-0.347927	4.15195	0.000886314	0.0183137	-1.79754
Pilrb2	-0.52373	5.3532	-3.62157	0.00258552	0.0352858	-1.79857
Ints6l	0.600759	5.13106	3.57814	0.002824	0.0371367	-1.80427
Btnl9	-0.669038	4.09335	-3.5097	0.00324548	0.0396783	-1.8059
Gm12115	1.19483	3.04556	3.39362	0.00410954	0.0456249	-1.81261
Rbl1	0.609346	4.82784	3.54359	0.00302941	0.0383508	-1.81868
Nek2	1.62697	2.68489	3.3764	0.00425607	0.04665	-1.82207
Akap11	-0.571071	5.2779	-3.60445	0.002677	0.0360943	-1.82223
Gm10052	2.60226	1.42192	3.62779	0.00255303	0.0351113	-1.82475
Crip1	0.691769	5.43477	3.59105	0.00275087	0.0365617	-1.82498
Sesn2	-1.41073	2.10648	-3.37275	0.00428776	0.0467683	-1.82913
Myo18a	-0.603722	4.62418	-3.54438	0.00302453	0.0383324	-1.83051
Ank	1.50378	2.29789	3.37468	0.00427099	0.0467439	-1.84075
Cops7b	-0.670771	4.44786	-3.52297	0.00315907	0.0395007	-1.84273
Med30	1.34917	2.97289	3.36962	0.00431515	0.0468388	-1.84552
Phyh	0.641448	4.60736	3.50857	0.0032529	0.0396783	-1.84781
Gm36964	2.39207	1.62545	3.51715	0.00319665	0.0396555	-1.85396
Atl2	0.717342	4.56012	3.49411	0.00334997	0.0402248	-1.86309
Ccr2	-1.05462	2.81265	-3.3812	0.00421472	0.0463785	-1.86538
Nr4a1	1.30671	2.68637	3.34409	0.00454506	0.0484416	-1.88001
Samsn1	0.530198	5.43694	3.56408	0.00290585	0.0376983	-1.88825
Siglecg	-0.575698	5.13207	-3.55925	0.00293447	0.0378337	-1.88862
Gm38979	-2.62628	0.201217	-3.61742	0.0026074	0.0353262	-1.89143
Arhgap11a	0.699166	4.91661	3.51201	0.00323027	0.0396783	-1.89186
Ints13	0.818455	4.38122	3.46062	0.00358609	0.0416992	-1.89296
Ufl1	0.866301	3.36125	3.37312	0.00428453	0.0467683	-1.89976
Snhg6	4.03246	2.56934	3.4763	0.00347355	0.0409894	-1.90043
Taf2	1.04898	3.54865	3.37844	0.00423847	0.0465027	-1.90343
Fcho1	-0.559619	4.89467	-3.53052	0.00311095	0.0389862	-1.90447
Ifit1bl2	-1.47753	1.62648	-3.33017	0.00467561	0.0495916	-1.91305
Foxn3	0.57459	5.8515	3.57912	0.00281835	0.0371367	-1.92092
Gm7846	4.22562	0.0785538	3.95125	0.00132648	0.023638	-1.92378
Pbx1	-0.519661	5.51545	-3.57081	0.00286637	0.0374743	-1.92384
Rp2	0.680772	4.51781	3.45651	0.00361614	0.0419795	-1.93064
9630013D21Rik	2.59266	1.15427	3.62208	0.00258285	0.0352858	-1.93284
Gm12183	3.77439	-0.217494	3.98122	0.00124874	0.0228718	-1.93387
2009-09-01	0.736745	4.28162	3.4319	0.00380177	0.0432814	-1.9342
Rbm7	0.606222	4.7033	3.47017	0.0035171	0.0412146	-1.94114
Swap70	1.03264	2.8652	3.31619	0.00481037	0.0505948	-1.94508
Eny2	0.521072	6.81299	3.62944	0.00254452	0.0351113	-1.94834
Rnase12	-1.5552	1.93176	-3.30142	0.00495706	0.0514128	-1.95141
Hebp1	-2.0694	3.10944	-3.34933	0.00449692	0.048158	-1.95441
Oas1a	-2.59468	0.903473	-3.39115	0.00413028	0.0457643	-1.95818
Cul3	0.573799	5.82578	3.5578	0.00294317	0.0379022	-1.9598
Supt3	-0.634809	4.42951	-3.46032	0.00358827	0.0416992	-1.96086
Eef1akmt2	1.66997	2.06855	3.31898	0.00478317	0.0504509	-1.96147
Mettl7a2	0.836116	3.61339	3.35695	0.00442776	0.0476911	-1.96458
Tmcc1	-0.793663	5.49362	-3.54931	0.0029944	0.0381667	-1.96804
Pgk1-rs7	2.70735	1.16595	3.61959	0.00259594	0.0352858	-1.96946
Il2rb	1.09916	3.59133	3.34478	0.00453873	0.0484416	-1.97125
Tie1	-2.86124	-0.0156833	-3.61928	0.00259757	0.0352858	-1.97237
Eif2ak3	0.849776	3.6982	3.3564	0.00443273	0.0476987	-1.97791
Snip1	0.722895	4.65309	3.44333	0.0037144	0.04259	-1.97874
4930579G24Rik	1.48313	2.32754	3.28871	0.00508679	0.0523511	-1.98025
Tspan32	-0.521215	5.80584	-3.56335	0.00291015	0.0376983	-1.98037
Arid5a	-0.523769	5.67665	-3.55375	0.00296748	0.0380838	-1.98121
Dnajc13	0.662091	4.54982	3.43311	0.00379243	0.0432191	-1.98423
Ces1d	-1.69011	1.24225	-3.31262	0.00484545	0.0507254	-1.98445
Sart1	-0.624774	4.50332	-3.45131	0.00365465	0.0421641	-1.99185
Hdac4	-0.608552	5.62233	-3.54504	0.00302048	0.0383324	-1.99275
Mfsd5	-0.703718	4.93109	-3.48958	0.00338099	0.0403614	-1.99464
Ccdc63	-2.50489	0.034286	-3.57882	0.00282007	0.0371367	-1.99772
Macrod1	-1.08981	2.36981	-3.28441	0.00513143	0.0524436	-1.99923
Osgin1	-1.17525	2.27775	-3.28022	0.00517529	0.0526515	-2.00023
Hus1	1.04601	3.02591	3.29222	0.00505064	0.0521308	-2.00175
Ptges2	-0.771095	3.3329	-3.3442	0.00454405	0.0484416	-2.00196
Ica1	-0.599401	5.0137	-3.49063	0.0033738	0.0403614	-2.00503
Scaper	-1.06007	2.75935	-3.30008	0.0049705	0.0515045	-2.009
Idi1	2.57856	2.7582	3.27567	0.00522341	0.0527834	-2.0116
Ankrd63	3.75586	1.18568	3.80416	0.00178546	0.0282928	-2.01653
Mybpc3	-1.94293	0.746558	-3.35978	0.00440237	0.0476528	-2.01805
Pgm1	1.12885	2.95791	3.27712	0.00520803	0.0527834	-2.0209
Rpph1	-0.991117	2.64545	-3.28602	0.00511467	0.0524402	-2.02159
Kri1	-0.560497	5.03837	-3.48343	0.00342355	0.0406287	-2.02256
Acer3	0.732621	4.91839	3.44426	0.00370737	0.04259	-2.02263
Snx20	-0.590679	4.73507	-3.45337	0.00363932	0.042074	-2.02883
Gba	-0.545691	4.87903	-3.46435	0.00355895	0.0414979	-2.03184
Mdn1	-0.587475	4.99772	-3.47461	0.00348547	0.0410588	-2.03304
Ece1	-0.9847	2.77917	-3.28548	0.00512029	0.0524402	-2.03782
Gm13835	0.606177	5.29751	3.47036	0.00351574	0.0412146	-2.04564
Selenos	0.595129	5.70468	3.50119	0.0033021	0.0399224	-2.05192
Emc8	-0.513083	5.1043	-3.47207	0.00350351	0.0411847	-2.05504
Vaultrc5	-2.70791	0.733207	-3.35698	0.00442747	0.0476911	-2.06208
Ms4a4b	1.28783	2.438	3.23346	0.00569112	0.0558949	-2.068
Eif3a	0.570744	6.2496	3.53267	0.00309741	0.0388599	-2.06926
Plcb1	-2.07337	0.43041	-3.39198	0.00412332	0.0457325	-2.07152
Hmgcr	0.561739	5.13112	3.44027	0.00373762	0.0427686	-2.07834
Timeless	0.722186	4.23591	3.35211	0.00447156	0.0479899	-2.08109
Ltn1	0.733209	4.00278	3.32862	0.00469031	0.0496118	-2.0857
Rfx7	0.697146	4.5974	3.38279	0.00420108	0.0462738	-2.08672
Gm6767	1.97417	1.71749	3.29583	0.00501362	0.0518553	-2.08806
Usp39	-0.574334	5.20395	-3.46423	0.00355982	0.0414979	-2.08857
Nup88	0.563253	6.06669	3.50933	0.00324793	0.0396783	-2.09112
Rab28	0.720607	5.30276	3.44358	0.00371251	0.04259	-2.09175
Prkd3	0.60429	5.03596	3.4223	0.00387671	0.0438543	-2.09436
Pde7a	0.827489	3.43115	3.27272	0.00525474	0.0529305	-2.09768
Fcer1a	-1.55401	1.49311	-3.22364	0.0058058	0.0566458	-2.0984
Fosb	1.14249	5.84028	3.46748	0.00353638	0.0413538	-2.10977
F2r	1.7731	2.09015	3.22961	0.00573585	0.0561844	-2.11079
Tomm40	0.941704	3.54817	3.27017	0.00528205	0.0531578	-2.11185
Rap2a	0.822667	3.58117	3.27629	0.00521676	0.0527834	-2.11283
2510016D11Rik	-2.40722	0.32898	-3.3894	0.00414503	0.0458824	-2.11425
Prkci	0.860916	4.83842	3.38383	0.00419219	0.0462215	-2.11836
Pigt	-0.674799	4.3456	-3.37157	0.00429804	0.0468008	-2.12019
Lilrb4a	-2.41727	0.49957	-3.34552	0.00453193	0.0484401	-2.12097
Dnajc4	-0.833334	3.02759	-3.25388	0.00545988	0.0546037	-2.12776
Pex14	-0.885735	2.97208	-3.24769	0.00552893	0.0549576	-2.13187
Trmt10c	1.7688	1.98011	3.22052	0.00584267	0.0568074	-2.13459
D130007C19Rik	-2.69251	0.167033	-3.4266	0.00384293	0.0436612	-2.13472
Cdc40	0.784109	4.16127	3.31476	0.00482435	0.0506942	-2.13578
Gm5537	2.72486	0.996564	3.54068	0.00304738	0.0384831	-2.13831
Itgb7	-0.694515	4.10211	-3.33744	0.00460692	0.049051	-2.14174
Klrc1	1.73263	2.96411	3.19639	0.00613611	0.0583408	-2.14255
Nsmce3	0.948752	3.70949	3.2655	0.00533243	0.0534725	-2.1443
Brix1	-0.56629	4.67864	-3.38563	0.00417691	0.0461078	-2.1509
Tarbp2	-0.708502	3.94903	-3.31758	0.00479678	0.0504993	-2.15365
Ceacam10	-0.912786	3.92284	-3.31413	0.00483061	0.0507123	-2.15884
Mmp25	-1.05493	2.44337	-3.19797	0.0061165	0.0583047	-2.16089
Slc32a1	1.2927	2.55386	3.1807	0.00633474	0.0592248	-2.16097
Matr3	0.504881	5.38642	3.41773	0.00391294	0.0440569	-2.17057
Bambi	1.76613	1.74953	3.2211	0.0058359	0.0567909	-2.17241
2002-09-01	-1.70392	0.985735	-3.21587	0.00589816	0.0569724	-2.17501
Numbl	-2.22955	0.987012	-3.21389	0.0059219	0.057131	-2.1832
Relb	-1.28984	1.66418	-3.16642	0.00652109	0.0603969	-2.18385
Elk1	-0.707489	3.78021	-3.28548	0.00512027	0.0524402	-2.18554
Cep55	0.880352	4.21494	3.28719	0.00510255	0.0524358	-2.19236
Gm14046	1.04428	3.61682	3.22939	0.00573843	0.0561844	-2.19325
Gm5851	0.689366	4.3487	3.30372	0.00493388	0.0512675	-2.19667
Lilra6	-1.8724	1.60252	-3.15998	0.00660684	0.0608036	-2.19831
Dnajb9	0.606383	5.20821	3.37881	0.00423526	0.0465027	-2.20974
Ern1	0.687834	4.19569	3.27657	0.00521381	0.0527834	-2.22201
Tns4	-1.83533	1.05989	-3.17695	0.0063831	0.0594782	-2.2231
Gm8662	1.73931	2.05234	3.15733	0.0066424	0.0610304	-2.22449
Ppme1	-0.503331	5.28939	-3.40112	0.00404733	0.0450712	-2.22566
Gm5850	0.685695	4.34328	3.28376	0.00513822	0.0524498	-2.23435
Fhl3	-0.605654	4.36984	-3.31304	0.00484129	0.0507254	-2.23698
Homer3	-0.846804	2.84008	-3.1808	0.00633344	0.0592248	-2.23775
Atg3	0.695868	6.15994	3.43605	0.00376983	0.0430491	-2.24489
Psip1	0.653372	4.69522	3.30921	0.00487912	0.0509411	-2.25115
Xlr3a	-2.44912	0.480475	-3.25169	0.00548418	0.0547456	-2.25501
Impad1	0.514854	5.25739	3.35821	0.00441645	0.0476783	-2.26552
Imp4	-0.509237	5.04544	-3.35972	0.00440291	0.0476528	-2.26664
Hpcal1	-0.5092	5.90239	-3.42515	0.00385433	0.0437019	-2.26906
Taf12	-0.552785	4.80925	-3.33668	0.00461407	0.049051	-2.27103
Snx9	1.73715	1.76084	3.1456	0.00680242	0.0619759	-2.27584
Gm13772	0.870576	3.37633	3.17099	0.00646084	0.0599938	-2.27789
Cbx6	-0.595796	4.57041	-3.30869	0.00488426	0.0509411	-2.28201
Gm13461	3.06573	0.80633	3.56713	0.00288787	0.0375793	-2.28231
Maml1	1.0029	3.42946	3.16613	0.00652487	0.0603969	-2.28776
AW554918	-0.796706	3.18765	-3.17917	0.0063544	0.0593095	-2.29039
Hmgxb4	0.749476	4.29915	3.24738	0.00553245	0.0549576	-2.29266
Fkbp9	-2.15335	0.587999	-3.1984	0.00611114	0.0583033	-2.29267
Gch1	-1.29832	1.56923	-3.1009	0.00744772	0.0659917	-2.29523
Bcor	0.703485	4.27645	3.24335	0.00557793	0.0551958	-2.29839
Gm6204	0.58223	5.83097	3.38651	0.00416942	0.0461067	-2.29992
Clec7a	-0.83449	3.98882	-3.24502	0.00555903	0.0551028	-2.30232
C1qtnf12	0.54053	5.82151	3.38553	0.00417776	0.0461078	-2.30296
Gm11914	-1.7752	1.1286	-3.11698	0.00720891	0.0645399	-2.30634
Ube2o	-1.95964	1.00066	-3.12698	0.00706412	0.0636465	-2.30923
Mgll	-0.764811	3.7596	-3.21569	0.00590037	0.0569724	-2.31657
Nsfl1c	0.626543	4.34445	3.24268	0.00558553	0.0552188	-2.31677
Smim26	1.18991	3.02667	3.11357	0.00725881	0.0648829	-2.31831
Smim4	0.531959	7.91383	3.50047	0.00330695	0.0399224	-2.32626
Zfp830	0.767135	3.63237	3.16774	0.00650358	0.0602996	-2.32783
Gm10138	-0.942865	3.37213	-3.17408	0.00642041	0.0597264	-2.33166
Dna2	0.557184	5.11947	3.31069	0.00486445	0.0508767	-2.33231
Gm20305	1.60023	2.05974	3.08316	0.00772028	0.0677098	-2.33722
Exosc3	1.16728	2.56851	3.0798	0.00777303	0.0680125	-2.33808
Pecr	-0.566853	4.5522	-3.27751	0.00520383	0.0527834	-2.33903
Cdc37l1	0.658172	4.30634	3.22605	0.0057775	0.0564681	-2.34084
Gm12176	0.622174	4.93261	3.28308	0.00514528	0.0524498	-2.34732
Taf6	-0.618415	4.45132	-3.26297	0.00536	0.0536527	-2.34899
Gm15920	-0.82027	3.65828	-3.1874	0.00624924	0.0588803	-2.35309
Tbc1d17	-0.664469	3.78226	-3.19684	0.0061305	0.0583408	-2.355
Cdc16	-0.622988	4.07735	-3.22197	0.00582554	0.0567395	-2.35929
Galc	-0.645407	4.40779	-3.25129	0.00548874	0.0547456	-2.36539
Ncapg2	0.868579	3.50224	3.13169	0.00699701	0.0632086	-2.36775
0610009B22Rik	1.97314	2.26857	3.05988	0.00809284	0.0693999	-2.37241
Kctd5	0.847089	3.42395	3.12472	0.00709661	0.0637897	-2.37277
Klf6	0.721278	6.59404	3.39935	0.00406194	0.0451861	-2.37382
AU040320	-0.564667	5.29693	-3.3255	0.00472015	0.0498332	-2.37788
Cul4b	-0.776199	3.08981	-3.12249	0.00712882	0.0639764	-2.38074
Paics	0.583238	5.40187	3.30875	0.00488365	0.0509411	-2.38395
Pik3c2a	-1.08493	2.55061	-3.08009	0.0077684	0.0680125	-2.38508
Gm11772	2.52734	0.957239	3.30215	0.00494962	0.0513833	-2.38694
N4bp2	0.96203	3.21322	3.09673	0.00751084	0.0663477	-2.38742
Fyb	-0.774105	4.24661	-3.22457	0.00579485	0.0565882	-2.38908
Nudcd2	0.595877	4.61394	3.23243	0.00570311	0.0559365	-2.38913
Tmem40	-0.6355	5.06754	-3.29863	0.00498518	0.0516089	-2.39307
Bmpr1a	-1.29854	1.47499	-3.04081	0.00841129	0.0708758	-2.39684
Slc25a20	-0.714858	3.56527	-3.15426	0.00668399	0.0612809	-2.39856
Hdc	-0.504534	7.98632	-3.47811	0.0034608	0.0409626	-2.402
Prkcsh	-0.548222	5.06015	-3.29187	0.00505423	0.0521308	-2.40366
Ddx21	0.552146	5.18441	3.27841	0.00519439	0.0527834	-2.40648
AC055772.1	3.35552	0.630981	3.45445	0.00363134	0.0420687	-2.41226
Slfn1	-1.14036	2.40734	-3.05212	0.00822103	0.0700164	-2.41838
Dnajc17	-1.25484	1.99181	-3.0305	0.00858853	0.0715668	-2.42023
Tab1	-0.777509	3.24506	-3.11078	0.00729999	0.0650215	-2.42739
Car1	2.29814	2.95719	3.02167	0.00874338	0.0724651	-2.42941
Crtc2	4.62286	0.762681	3.41577	0.00392856	0.0441854	-2.43156
Ccdc91	-0.862017	2.7474	-3.06679	0.00798046	0.0690313	-2.43406
Tmem101	-0.615302	4.122	-3.18457	0.00628515	0.0590077	-2.43918
Hdac6	-1.17161	1.74606	-3.01354	0.00888824	0.0728705	-2.43946
Bmx	-0.961958	2.76926	-3.06458	0.00801631	0.0691719	-2.44201
Impact	1.42386	2.00208	3.01548	0.0088535	0.0727521	-2.44372
Lrif1	1.09042	3.1025	3.05075	0.00824386	0.0701041	-2.44633
Sowahc	-0.71948	3.42218	-3.11509	0.00723657	0.0647357	-2.44825
Lipa	-0.669347	3.69012	-3.13924	0.00689074	0.062542	-2.44862
Gm37274	-0.80698	3.04333	-3.08111	0.00775243	0.0679385	-2.45097
Tmem119	-1.36422	1.62652	-3.0024	0.00909052	0.074013	-2.4569
Clec10a	-1.27193	1.67494	-3.00174	0.00910278	0.074013	-2.45819
Gm2962	1.22239	2.37822	3.00331	0.0090739	0.0739592	-2.45839
Trappc1	-0.618677	4.24186	-3.18623	0.00626407	0.0588803	-2.45939
Pold3	0.612979	4.61784	3.19533	0.00614932	0.0583408	-2.46107
Mapk7	-0.860232	2.73965	-3.04908	0.00827176	0.0702541	-2.46537
Zfp652	0.602222	4.35443	3.16457	0.00654562	0.0604784	-2.47114
AC122539.3	0.85197	3.43272	3.06997	0.00792924	0.0688945	-2.47304
Rps2-ps4	1.77642	1.66373	3.02822	0.00862829	0.0716847	-2.47426
Gm16556	-1.9355	0.570193	-3.06669	0.007982	0.0690313	-2.47781
Smad3	0.632039	4.34491	3.15908	0.00661892	0.0608647	-2.47788
Dock7	2.25412	1.22668	3.11851	0.0071866	0.0643917	-2.47826
Usp38	0.689546	4.406	3.16	0.00660657	0.0608036	-2.48449
Sigmar1	-0.7975	3.49543	-3.10296	0.00741662	0.0657682	-2.48536
Commd1	0.656067	5.5284	3.26318	0.00535767	0.0536527	-2.49093
Tob2	0.530303	5.33322	3.24719	0.00553456	0.0549576	-2.49522
Donson	-0.694361	3.51904	-3.09823	0.00748812	0.0662447	-2.49644
Hsd17b1	1.42128	1.91545	2.98283	0.00945726	0.0755252	-2.50013
Atp6v0a1	-0.651165	4.66	-3.20626	0.00601436	0.0577244	-2.50018
Grina	-0.742904	6.1518	-3.32682	0.00470751	0.0497467	-2.50336
Eml5	1.47998	2.08256	2.97612	0.00958629	0.0761393	-2.50382
Ccdc50	0.513933	5.88905	3.2896	0.00507757	0.0523233	-2.50406
Gm11598	1.2246	2.30213	2.97271	0.00965246	0.0764839	-2.50758
9330160F10Rik	-1.02207	2.25802	-2.99249	0.00927449	0.0749934	-2.5082
Arrdc3	-0.846147	3.10653	-3.05562	0.0081629	0.0697336	-2.50838
Trove2	-1.47111	1.17679	-2.98134	0.00948578	0.0755554	-2.50965
Mmp9	-0.701715	9.49375	-3.50294	0.0032904	0.0398948	-2.51112
Lzic	1.25897	2.80464	2.98879	0.00934413	0.0751588	-2.51179
Saa3	-2.09943	0.538515	-3.04362	0.00836368	0.0706933	-2.51622
Dnmt3a	0.643214	4.02678	3.10759	0.00734735	0.0653119	-2.51709
Ndst2	-0.613206	4.31044	-3.16061	0.0065984	0.0608036	-2.52075
Rom1	-1.62261	1.16263	-2.97212	0.00966385	0.0764839	-2.52514
Irf5	0.710683	3.87052	3.08415	0.00770473	0.0676264	-2.52893
Ino80d	0.653607	4.92041	3.18656	0.00625981	0.0588803	-2.53254
Dedd2	-0.520943	4.71697	-3.19299	0.00617872	0.0584004	-2.53349
B230312C02Rik	-1.77931	0.598711	-3.01876	0.00879483	0.0726454	-2.53729
Klhl6	-0.513934	4.82417	-3.20135	0.00607469	0.0581042	-2.5373
Rgs2	-0.531213	8.82968	-3.4535	0.0036384	0.042074	-2.53903
Ctc1	-0.565389	4.35241	-3.15329	0.00669704	0.0612809	-2.54217
Nol10	-0.578614	4.21344	-3.13971	0.00688417	0.062542	-2.54245
Ebp	-0.511076	5.61491	-3.26647	0.00532197	0.0534725	-2.54252
Aagab	0.507618	5.12959	3.2051	0.00602859	0.0577414	-2.54307
Mansc1	1.22218	2.27862	2.94821	0.0101417	0.0783808	-2.54848
Mad1l1	-0.675127	3.77461	-3.09413	0.00755062	0.0665346	-2.54919
Zc3h7b	0.722959	3.91278	3.07346	0.00787339	0.0686223	-2.55461
Maoa	-1.86797	0.628318	-3.0015	0.00910716	0.074013	-2.55664
Rasa2	0.714684	5.40258	3.21722	0.00588203	0.0569417	-2.55669
Cnep1r1	1.64477	2.11387	2.94336	0.0102412	0.0787018	-2.55881
Zdhhc21	1.00332	2.77958	2.96422	0.00981915	0.0768972	-2.56415
Cd101	-1.00836	2.41656	-2.96567	0.0097905	0.0768342	-2.57331
Tbc1d15	0.506991	5.30866	3.20535	0.00602558	0.0577414	-2.57483
Pde4d	-0.77842	3.57672	-3.06273	0.00804639	0.0693204	-2.57554
Susd6	0.582842	4.60617	3.13115	0.00700472	0.0632176	-2.58457
Gpr84	-0.73757	3.4947	-3.04894	0.00827405	0.0702541	-2.58553
Mgme1	0.740059	3.78887	3.04363	0.00836339	0.0706933	-2.58775
Ube2w	0.713202	3.72435	3.03799	0.00845942	0.0710198	-2.58992
Hoxa5	2.2955	1.34823	3.01579	0.00884787	0.0727521	-2.59057
Gm13007	2.96599	0.861985	3.23808	0.00563796	0.0556383	-2.59383
Ikbke	-0.587039	4.54942	-3.14532	0.00680622	0.0619759	-2.59628
Cox10	-0.517752	4.99571	-3.18687	0.00625587	0.0588803	-2.59781
Ddx50	0.545843	5.82625	3.23588	0.00566321	0.0557896	-2.59863
Gm5766	3.21374	0.956681	3.24332	0.00557827	0.0551958	-2.60239
Tceal8	-1.04287	2.94237	-2.98919	0.00933649	0.0751588	-2.60617
Umad1	0.863088	3.04318	2.96325	0.00983858	0.0769955	-2.60841
Map7	0.887431	2.87678	2.949	0.0101254	0.0783095	-2.61052
Lrmda	-3.05099	0.845577	-2.95756	0.0099521	0.0776666	-2.61223
Ptprj	0.781734	3.79812	3.0307	0.00858504	0.0715668	-2.61329
Nup37	0.976728	3.87201	3.02854	0.00862263	0.0716847	-2.61661
Memo1	0.766612	4.2142	3.06901	0.00794468	0.0689688	-2.61695
Nlrc5	-1.86523	0.364161	-2.99794	0.00917289	0.0743329	-2.61737
Gm7324	2.34529	1.0395	3.06518	0.00800654	0.0691719	-2.61866
Hsd17b4	0.901675	2.9844	2.95114	0.0100818	0.0781466	-2.61976
Kcnip3	-0.769958	3.1692	-2.99683	0.00919353	0.0744463	-2.62654
Slx4	1.42123	1.86718	2.89799	0.0112214	0.0834965	-2.63552
Tnfsf14	1.1909	2.28423	2.89561	0.0112753	0.0837516	-2.63608
Gpatch2l	-0.739922	3.52796	-3.02519	0.00868128	0.0720714	-2.63627
Slc30a9	-0.585511	4.25596	-3.0949	0.0075388	0.0664828	-2.63705
Fgl2	0.71043	5.15968	3.1522	0.00671198	0.0613675	-2.63982
Vill	-0.754064	3.74044	-3.04267	0.00837964	0.070739	-2.64311
Mettl7a1	0.657341	4.18909	3.05515	0.00817077	0.0697476	-2.64539
Zfp827	2.27158	0.876922	3.07236	0.00789096	0.068722	-2.64769
Gm7204	2.94665	0.440363	3.24027	0.00561299	0.0554412	-2.65283
Gspt1	0.633304	4.65575	3.09668	0.00751163	0.0663477	-2.6569
Sgo2a	0.598681	5.72766	3.19641	0.00613593	0.0583408	-2.65856
Olfr1369-ps1	1.29865	2.00389	2.87843	0.0116718	0.0856522	-2.66048
Scrn2	-0.698934	3.40786	-2.99947	0.00914461	0.0741575	-2.66198
Cyb5r1	-0.605606	5.2788	-3.1793	0.00635275	0.0593095	-2.6635
Ccdc25	-0.537411	4.74649	-3.12593	0.00707924	0.0636847	-2.67042
Il1rl1	-1.52582	0.898224	-2.8891	0.011424	0.0844573	-2.67731
Gstt3	-0.827386	2.75669	-2.9334	0.0104491	0.0795696	-2.67756
Akap8l	-0.63811	4.16367	-3.06455	0.0080168	0.0691719	-2.67844
Pikfyve	0.866263	3.09662	2.92977	0.0105258	0.0799689	-2.67851
Marveld1	-0.503332	5.87402	-3.2168	0.00588702	0.0569417	-2.67855
Med22	-0.682053	3.92845	-3.03883	0.00844513	0.0709688	-2.68422
Mcfd2	0.671364	4.45867	3.06076	0.00807852	0.0693842	-2.68481
Mbnl3	-0.60894	3.9511	-3.03872	0.00844701	0.0709688	-2.68645
Gpn2	0.880693	3.55988	2.96526	0.0097986	0.0768438	-2.68652
Hps3	0.724234	3.75976	2.98787	0.00936143	0.0751661	-2.68926
Zfp422	0.652311	4.32804	3.04624	0.00831945	0.0704697	-2.68939
Gps2	-0.532556	4.72917	-3.11288	0.00726904	0.0649224	-2.69244
Git1	-0.632623	3.66318	-3.00713	0.0090042	0.0735519	-2.69261
Krtcap3	-0.852128	2.62731	-2.91351	0.0108764	0.0819095	-2.69424
Tubb2a	-1.19991	1.97	-2.86887	0.0118984	0.0863519	-2.6957
2810454H06Rik	-1.90709	0.748045	-2.88887	0.0114293	0.0844573	-2.69836
Bid	0.511454	6.08748	3.20485	0.0060316	0.0577414	-2.69997
Exoc6b	-1.41125	1.14793	-2.85956	0.0121231	0.0873943	-2.70025
Lrrc42	-0.680352	4.42172	-3.07757	0.00780812	0.0682129	-2.7051
Gm5564	1.02614	2.51331	2.86511	0.0119887	0.0867822	-2.70783
Tex15	-1.12548	1.92577	-2.85937	0.0121279	0.0873943	-2.70836
Gm14567	1.86209	2.21449	2.84875	0.0123894	0.0886505	-2.70885
1110008P14Rik	-0.618351	4.1624	-3.0481	0.00828809	0.0703199	-2.70924
Fmo5	-0.586179	4.7551	-3.10718	0.0073535	0.0653119	-2.71025
Wrap53	-0.615884	4.09342	-3.0392	0.00843876	0.0709688	-2.71276
2008-03-01	0.752879	3.82684	2.97977	0.00951587	0.0757411	-2.71408
Gm27529	2.89132	0.340963	3.18106	0.00633019	0.0592248	-2.71893
Slc30a5	0.745621	3.54945	2.94976	0.0101099	0.0782434	-2.72046
Trappc6b	0.625623	4.18123	3.01551	0.00885289	0.0727521	-2.72075
Ddias	1.00992	2.43452	2.85361	0.0122688	0.0880132	-2.72186
Stt3a	0.511065	6.07682	3.19322	0.00617583	0.0584004	-2.72209
Rrp1b	-0.511809	5.07179	-3.12825	0.00704599	0.0635389	-2.72507
Pnp2	-0.747019	3.63629	-2.98743	0.00936974	0.0751661	-2.72728
Tmem9	-1.80244	1.2662	-2.83805	0.0126584	0.0899999	-2.72833
Ocrl	0.571142	4.67367	3.06312	0.00803991	0.0693179	-2.72973
Hmga2	2.89059	-0.310031	3.20927	0.00597772	0.0574713	-2.73105
Pank2	0.623882	4.53868	3.04593	0.00832463	0.0704697	-2.73272
Pfkl	-0.864754	2.59636	-2.88903	0.0114258	0.0844573	-2.73351
Slc35a3	0.66422	4.7889	3.06829	0.00795628	0.0689688	-2.7346
Smco4	-0.691817	3.66359	-2.98352	0.00944397	0.0755252	-2.7379
Polr3e	-0.752595	3.2905	-2.94532	0.0102008	0.0786052	-2.74277
Mrps18a	-0.643071	3.76595	-2.99081	0.00930593	0.0750307	-2.74327
C130050O18Rik	-0.957741	2.33349	-2.86312	0.0120366	0.0870168	-2.74396
Zfp142	-0.875984	2.88382	-2.90803	0.0109969	0.0824414	-2.74434
Creld1	-1.86612	0.376547	-2.90039	0.0111674	0.083261	-2.74523
Lpcat1	-0.544628	5.70324	-3.17065	0.00646524	0.0599938	-2.74558
Particl	-0.976681	2.28457	-2.85672	0.0121927	0.0876352	-2.74923
Gm15232	-1.15023	1.93466	-2.8278	0.0129214	0.0914645	-2.76254
Gbp7	0.828774	3.35712	2.90561	0.0110507	0.0827211	-2.7641
Znhit1	-0.512252	4.91385	-3.0932	0.00756476	0.0666067	-2.76506
Gm17251	1.57116	1.60386	2.82385	0.0130242	0.091727	-2.77075
Ctnnd1	1.38996	2.23851	2.81076	0.0133706	0.0931232	-2.77108
Mrps36-ps2	2.83464	0.37992	3.13162	0.00699808	0.0632086	-2.77117
Mfge8	-1.02737	2.98332	-2.90198	0.0111318	0.0831064	-2.77265
Lpl	-1.85184	1.52253	-2.80803	0.0134439	0.0931232	-2.77373
Lipt1	-1.45351	1.04834	-2.81423	0.013278	0.092731	-2.77601
Miip	-0.78989	3.43606	-2.94209	0.0102676	0.0787018	-2.77658
Csrp2	-0.773752	3.52898	-2.95068	0.0100911	0.0781519	-2.77748
9130604C24Rik	-2.75875	-0.452424	-3.01515	0.00885931	0.0727521	-2.77958
Col5a1	-2.18821	-0.0545889	-2.95666	0.00997012	0.0776989	-2.77975
Sgsh	-0.903768	3.12832	-2.91089	0.0109338	0.0821213	-2.78073
Slc19a1	-0.82804	2.9596	-2.89294	0.0113362	0.0840714	-2.7828
Zfp668	-1.05387	2.04712	-2.82074	0.0131057	0.0920693	-2.7849
Ppp1r11	-0.709017	3.57247	-2.94755	0.0101552	0.0784311	-2.78912
Klra2	-1.24709	1.4467	-2.79678	0.0137504	0.0940591	-2.79114
Tapbpl	0.560959	4.73838	3.03652	0.00848469	0.0711536	-2.79278
Gm7292	-1.24302	1.89197	-2.80408	0.0135509	0.0933601	-2.7988
Gm7266	1.84566	1.71094	2.80855	0.0134299	0.0931232	-2.79985
Tmem261	0.555906	4.83971	3.04255	0.00838173	0.070739	-2.80078
9030617O03Rik	-0.855831	2.80492	-2.86928	0.0118886	0.0863519	-2.80079
Zfp36l1	1.48553	1.52909	2.80673	0.013479	0.0931709	-2.8011
Gm37599	1.52671	2.10473	2.78999	0.0139387	0.0947103	-2.80178
Sh3glb2	-0.510847	4.71648	-3.05274	0.00821065	0.0699813	-2.8054
6430531B16Rik	-1.42717	1.12011	-2.7901	0.0139357	0.0947103	-2.80846
Tpp2	0.676109	4.06642	2.95414	0.0100209	0.0778787	-2.81279
Stfa3	-1.32124	1.86297	-2.79184	0.0138872	0.0944932	-2.81723
Gm5483	1.0313	3.2007	2.85544	0.012224	0.0878042	-2.81788
Irf9	-0.643658	3.8602	-2.95711	0.00996122	0.0776836	-2.82506
Cldnd1	1.15067	2.44472	2.789	0.0139663	0.0947825	-2.82716
Ube2l6	-0.502578	4.71325	-3.04048	0.00841693	0.0708758	-2.82833
1700097N02Rik	-0.777542	3.05732	-2.87675	0.0117114	0.0857393	-2.82853
Pabpc1l	-0.89626	3.52147	-2.91968	0.010742	0.0810608	-2.83505
Patz1	0.563135	4.37558	2.97758	0.00955792	0.0759678	-2.83509
Zxdb	0.979998	2.54903	2.79375	0.0138342	0.0943611	-2.83627
Tlr6	-1.11158	2.14274	-2.79469	0.0138082	0.0943611	-2.83992
Tia1	0.587945	4.55495	2.99201	0.00928345	0.0750116	-2.84033
Kremen1	-1.81111	0.408865	-2.82517	0.0129897	0.0916567	-2.84039
Galnt3	1.99868	1.28867	2.82577	0.0129742	0.0916567	-2.84137
Ercc6	1.34317	1.75231	2.76678	0.0146014	0.0972609	-2.84269
Gm5835	2.70111	0.180218	3.0753	0.00784416	0.0684209	-2.84315
Unc45a	-0.747572	3.09515	-2.87197	0.0118246	0.0861516	-2.84359
Etfdh	1.21347	2.12411	2.76535	0.0146431	0.0973108	-2.84411
Tmem173	-0.518891	4.59498	-3.01649	0.00883545	0.0727521	-2.85223
Gm5870	2.74769	0.34208	3.05654	0.00814784	0.0696632	-2.85277
Pnpla6	-1.22983	1.74468	-2.76348	0.0146981	0.0975021	-2.85622
Tctex1d1	-1.4388	1.33694	-2.75537	0.0149383	0.0986278	-2.85665
Plk4	0.622558	4.8714	3.01467	0.00886789	0.072757	-2.85742
Nradd	-0.922767	2.37658	-2.80168	0.0136162	0.0934132	-2.8576
Slc4a1ap	-0.762873	3.08983	-2.86348	0.0120281	0.087011	-2.85883
Cenpv	1.15012	2.81436	2.79451	0.0138132	0.0943611	-2.85899
Bag2	1.22639	2.66186	2.77534	0.0143534	0.0961852	-2.86768
Ncaph	0.573511	5.39032	3.0604	0.00808442	0.0693842	-2.86896
Nat2	1.80211	1.43855	2.7783	0.0142687	0.095771	-2.86928
Qtrt2	2.15351	0.828673	2.88836	0.0114411	0.0844573	-2.87086
Gadd45g	-0.726669	5.50076	-3.08831	0.00764005	0.0671641	-2.87905
Gcdh	-1.26047	1.95372	-2.75812	0.0148562	0.0981439	-2.88162
1600002K03Rik	-0.837779	2.61566	-2.80718	0.013467	0.0931451	-2.88225
Pnrc1	0.567488	4.67162	2.98212	0.00947068	0.0755252	-2.88481
Acaca	-0.57998	3.97925	-2.93456	0.0104246	0.0795239	-2.88824
Trappc8	0.899341	2.74882	2.78038	0.0142095	0.0955066	-2.88917
Lrrc8b	0.898588	3.01066	2.80278	0.013586	0.0934132	-2.88972
Pgghg	-0.751099	2.85145	-2.82235	0.0130635	0.0918878	-2.8924
Ccnc	1.04905	3.14259	2.80602	0.0134983	0.0931893	-2.89344
Mospd3	-0.525197	4.56454	-2.98937	0.00933313	0.0751588	-2.8985
Gm43096	2.23794	1.11393	2.82411	0.0130175	0.091727	-2.89886
Phlpp2	1.92768	0.977009	2.81405	0.0132828	0.092731	-2.90243
Klrc2	1.66209	2.65278	2.74237	0.0153312	0.100158	-2.9032
Cyp4f18	-0.911501	3.4757	-2.87805	0.0116809	0.0856623	-2.90469
Zfp654	0.877254	3.08504	2.80184	0.0136119	0.0934132	-2.90498
Chchd7	-0.565866	4.06834	-2.93292	0.010459	0.0795696	-2.90847
AC157822.3	-0.792008	2.83932	-2.81158	0.0133486	0.0930742	-2.90992
Fut4	1.10817	2.6159	2.7517	0.0150481	0.099027	-2.9126
Gm13827	1.6365	1.35005	2.74656	0.0152034	0.0996727	-2.91607
CT025639.1	-1.26426	1.32756	-2.71625	0.0161515	0.102817	-2.91809
9230114K14Rik	-1.24675	1.66249	-2.72218	0.0159616	0.102482	-2.91905
Zeb1	-0.855559	2.61878	-2.78296	0.0141363	0.0952435	-2.92598
Irf7	-1.20385	1.859	-2.724	0.0159037	0.102169	-2.93052
Usp8	0.503851	4.7526	2.96764	0.0097517	0.0767584	-2.93181
Gpr146	1.14641	2.16242	2.71101	0.0163212	0.103543	-2.93556
Gm15566	1.18033	2.01512	2.7066	0.0164651	0.103926	-2.93578
Phka1	-1.14146	1.55017	-2.70752	0.0164351	0.103926	-2.9371
Manbal	-0.816898	2.93308	-2.80209	0.0136051	0.0934132	-2.94324
Ugcg	0.653275	3.83308	2.8606	0.012098	0.0872909	-2.94371
Eloa	0.508744	5.15894	3.00079	0.00912018	0.074013	-2.94599
Lck	1.62855	1.32922	2.72576	0.0158479	0.101986	-2.94664
Ptk2b	-0.50384	5.09094	-3.01507	0.00886079	0.0727521	-2.9492
5430405H02Rik	-1.178	1.78665	-2.707	0.0164519	0.103926	-2.95261
Pecam1	-0.533505	4.69685	-2.97235	0.00965942	0.0764839	-2.95759
Pan2	0.614194	4.05703	2.87663	0.0117144	0.0857393	-2.95901
Tet3	0.671824	3.93249	2.86263	0.0120486	0.087047	-2.95945
Trp53i11	1.72323	1.20737	2.72778	0.0157844	0.101878	-2.96084
Aifm2	-0.835147	2.66428	-2.76729	0.0145863	0.0972553	-2.96142
Gab3	-0.558315	4.05897	-2.90206	0.01113	0.0831064	-2.96517
E2f7	-0.617821	4.5241	-2.95134	0.0100777	0.0781466	-2.96567
Sfxn5	-0.8875	2.5633	-2.75343	0.0149964	0.0988426	-2.96992
Ubqln2	0.821408	3.25388	2.78251	0.014149	0.0952716	-2.97042
Gm43774	-1.25612	1.37826	-2.68324	0.0172491	0.107628	-2.97048
Lsm11	-0.629862	3.50153	-2.84118	0.012579	0.0895494	-2.97247
Atxn2	0.902511	2.72553	2.72873	0.0157543	0.101794	-2.97484
Trpm2	-1.12839	3.36335	-2.82779	0.0129216	0.0914645	-2.9784
2810474O19Rik	0.673323	3.54511	2.80916	0.0134137	0.0931232	-2.98331
Terf1	0.889406	2.88046	2.73845	0.0154517	0.100711	-2.98364
Crtc1	-1.25747	1.54458	-2.67745	0.017449	0.108304	-2.98524
Cnn3	1.0314	3.48779	2.78674	0.0140297	0.094925	-2.98739
Orm2	-0.648434	3.96668	-2.88097	0.0116123	0.0854726	-2.98885
Gm29019	1.18714	1.87447	2.66993	0.0177116	0.109327	-2.99064
Celsr3	-0.909634	2.65839	-2.75037	0.0150883	0.0991507	-2.99107
Glce	0.892211	2.70288	2.71715	0.0161225	0.102743	-2.99199
Rrp15	0.893875	3.24998	2.76712	0.0145913	0.0972553	-2.99335
Alcam	0.692271	3.96082	2.84398	0.0125084	0.0892741	-2.99897
Bloc1s4	0.582911	4.68672	2.92285	0.0106735	0.0806551	-2.99928
Ass1	-0.814679	2.58463	-2.73396	0.0155907	0.101147	-3.00662
Slc30a1	-0.844538	2.71466	-2.74552	0.0152351	0.0998223	-3.00759
Atp11a	-0.574756	4.202	-2.89427	0.0113058	0.0839011	-3.00824
Tgfbr1	0.688211	3.5378	2.79359	0.0138385	0.0943611	-3.00972
Angpt1	0.988288	3.02816	2.73169	0.0156616	0.101327	-3.0103
Ipo13	-1.12273	1.74065	-2.66903	0.0177435	0.109464	-3.01146
Abcc4	-0.509366	5.04544	-2.97854	0.00953945	0.0758749	-3.01182
Tpgs2	-0.908293	2.45087	-2.71725	0.0161193	0.102743	-3.01616
Pon3	-1.11211	1.59751	-2.65806	0.0181346	0.110898	-3.01912
Coa4	-0.874534	2.64664	-2.73166	0.0156626	0.101327	-3.02128
D730045B01Rik	-1.53282	0.758157	-2.6611	0.0180253	0.110532	-3.02347
Ilvbl	-0.748314	3.02521	-2.7665	0.0146096	0.0972609	-3.02365
Gm6060	1.27054	1.9055	2.64562	0.0185879	0.112788	-3.02838
Cep120	-0.602517	4.31858	-2.89616	0.011263	0.0837505	-3.02886
Kmt2a	0.612558	3.85514	2.81831	0.0131697	0.092345	-3.02967
Fstl3	-1.11366	1.81362	-2.66034	0.0180524	0.110638	-3.03202
Ggt5	-1.28014	1.3436	-2.64239	0.0187073	0.112844	-3.03383
Armc7	-0.636345	4.11681	-2.87227	0.0118175	0.0861516	-3.03449
Atrn	0.538943	5.38354	2.97415	0.00962437	0.0763875	-3.03762
Aste1	-1.38395	1.43189	-2.6401	0.0187926	0.112955	-3.03996
Sft2d3	-0.609921	4.0858	-2.86576	0.011973	0.0867247	-3.04036
Zfp560	1.2341	1.94187	2.63808	0.0188681	0.113097	-3.04158
Zscan22	-1.27211	1.14968	-2.63522	0.0189754	0.113497	-3.04381
Dpp4	1.38814	1.67319	2.63339	0.0190442	0.11359	-3.04855
0610039K10Rik	-1.5393	0.892798	-2.63454	0.0190008	0.113588	-3.05287
Igha	3.44724	-0.572078	2.89989	0.0111787	0.0832892	-3.05438
Sesn1	0.942793	2.68058	2.67767	0.0174414	0.108304	-3.05482
Aaed1	1.46136	1.53087	2.63319	0.0190517	0.11359	-3.05561
Oaz1-ps	0.508307	5.18181	2.94547	0.0101978	0.0786052	-3.05616
Cldn1	-0.691711	3.78754	-2.82681	0.012947	0.0915285	-3.05657
Ctbs	-0.640717	3.4275	-2.7816	0.0141748	0.0953307	-3.06817
2310022B05Rik	-2.12112	0.590593	-2.64006	0.0187939	0.112955	-3.06996
Arsa	2.82217	0.64629	2.8318	0.0128182	0.0909632	-3.07342
Armc8	0.549271	5.35551	2.95106	0.0100834	0.0781466	-3.0753
5830444F18Rik	-1.02826	2.28252	-2.66711	0.0178114	0.109822	-3.07792
Slc25a4	0.597931	4.1137	2.81851	0.0131643	0.092345	-3.0798
Amz2	-0.558772	4.18005	-2.8532	0.012279	0.0880293	-3.08121
Bccip	1.34596	2.28777	2.62223	0.0194704	0.11456	-3.08157
Zfp131	0.654841	4.02574	2.80616	0.0134944	0.0931893	-3.08193
Lsm10	-0.510526	4.42715	-2.87766	0.0116901	0.0856736	-3.08375
Fam102b	0.587741	4.8186	2.89077	0.0113857	0.084382	-3.08689
Anapc15	-0.563383	3.87533	-2.81702	0.0132038	0.0923799	-3.08817
Rb1cc1	0.726877	3.41102	2.73582	0.015533	0.100888	-3.08963
Slc35e2	1.10665	2.45912	2.63371	0.0190321	0.11359	-3.0923
Tnfsfm13	-1.28979	1.46531	-2.60515	0.0201401	0.116999	-3.09655
Snhg3	0.609424	5.04175	2.90601	0.0110417	0.0827096	-3.09763
Ccng2	0.584545	4.98971	2.90125	0.0111481	0.0831725	-3.09837
Cep85	0.543103	4.50254	2.85169	0.0123164	0.0881848	-3.10049
Fgf3	0.99452	2.24348	2.6163	0.0197004	0.115307	-3.10182
Zfp958	1.64289	1.2075	2.62426	0.019392	0.114541	-3.10192
Smap1	0.523826	5.21041	2.92353	0.0106589	0.0806514	-3.10345
Zfp458	-1.85521	0.549887	-2.61713	0.0196678	0.115237	-3.10488
Pgpep1	-1.08463	1.78881	-2.61339	0.0198139	0.115729	-3.10664
Gm7863	2.73686	0.196244	2.81799	0.0131781	0.0923457	-3.10836
Gm16378	1.83262	1.06034	2.64084	0.0187648	0.112902	-3.1097
Armcx2	-0.649094	3.24505	-2.73875	0.0154424	0.100709	-3.11205
Gps1	-0.529899	4.83353	-2.90515	0.011061	0.0827429	-3.11229
Aldh3b3	-0.892824	2.24057	-2.64233	0.0187094	0.112844	-3.11377
Vamp1	-1.11539	1.83813	-2.6121	0.0198647	0.115798	-3.11391
Map3k9	-0.704276	3.1757	-2.72774	0.0157855	0.101878	-3.12058
Traip	-0.599095	3.89136	-2.80126	0.0136277	0.0934132	-3.12189
Hikeshi	0.730828	3.45561	2.72031	0.0160212	0.102619	-3.12556
Gm2214	1.26322	1.66345	2.57958	0.0211838	0.12073	-3.12828
Fbxw17	-0.764211	2.92211	-2.69508	0.0168474	0.105683	-3.1338
Arl6ip6	0.608014	4.44285	2.82399	0.0130205	0.091727	-3.13456
Abcg1	0.924165	2.43686	2.6113	0.0198963	0.115908	-3.13497
Nat9	-0.877678	2.94702	-2.6938	0.0168903	0.105893	-3.14115
Mrps25	-0.565649	4.47849	-2.85264	0.0122928	0.0880719	-3.14243
Polr3f	0.885112	3.00584	2.65887	0.0181053	0.110841	-3.14352
Mtfr1	0.977601	3.13387	2.66369	0.0179328	0.110242	-3.14914
Maz	0.865942	2.62212	2.61952	0.0195752	0.114875	-3.15077
Hcfc1r1	-0.532023	4.47622	-2.84743	0.0124221	0.0887715	-3.15199
Uspl1	-0.581242	3.97358	-2.79286	0.0138587	0.0943961	-3.15323
Krt83	-0.958464	2.43681	-2.63708	0.0189055	0.113261	-3.15337
Xlr3b	-0.831732	2.82291	-2.67384	0.0175744	0.108841	-3.15402
Net1	0.836872	2.76349	2.63135	0.0191214	0.113702	-3.15468
Mbip	1.42828	1.67702	2.55717	0.0221419	0.124062	-3.16237
AC121583.1	-2.15305	0.335381	-2.59243	0.020653	0.119015	-3.16335
Zfp64	-0.793208	2.65322	-2.6497	0.0184381	0.112264	-3.16665
Lactb2	0.961799	2.57106	2.59939	0.0203708	0.117875	-3.169
Pmaip1	1.16621	1.92656	2.55641	0.0221747	0.124079	-3.16941
Mfn1	-0.650675	3.37424	-2.71986	0.0160356	0.102619	-3.17105
Ttll12	-0.636717	3.36793	-2.71689	0.0161308	0.102743	-3.1748
Icam4	1.129	1.87591	2.552	0.0223683	0.124663	-3.17513
Ppp1r35	1.32094	2.20094	2.5598	0.0220273	0.123749	-3.177
Adora2a	1.3411	1.55255	2.54742	0.0225713	0.125073	-3.1782
Wdr83	-0.680736	3.23831	-2.70167	0.0166276	0.104657	-3.17907
4930402H24Rik	-0.797478	2.67402	-2.64462	0.0186249	0.112788	-3.17942
Ms4a6d	-1.62372	1.13316	-2.54385	0.0227306	0.125557	-3.18189
Aff1	0.52773	4.97591	2.85789	0.0121639	0.0874849	-3.18397
Il18r1	-0.747808	2.72217	-2.64467	0.0186229	0.112788	-3.18697
Slc2a3	-0.571321	6.62051	-3.00837	0.0089816	0.0735282	-3.18877
Gm12466	1.03549	2.74466	2.60126	0.0202957	0.117582	-3.19118
4930513N10Rik	-1.96516	0.301402	-2.57262	0.0214769	0.121757	-3.19292
Stambp	-0.652392	3.90316	-2.76492	0.0146557	0.0973124	-3.194
Rcc1l	-0.634078	3.70648	-2.74265	0.0153228	0.100158	-3.19458
Aph1b	-0.874968	2.41293	-2.61053	0.0199264	0.116016	-3.19512
Lrsam1	-1.37098	0.966081	-2.53437	0.0231584	0.126829	-3.19689
Hax1	-0.693118	3.99828	-2.77337	0.0144101	0.0964491	-3.19891
Msto1	1.26556	1.77568	2.53236	0.0232504	0.126916	-3.20068
AI606181	-0.692731	3.31844	-2.69522	0.0168425	0.105683	-3.20579
Scnn1a	-0.615169	3.5452	-2.71695	0.0161291	0.102743	-3.20925
Ifitm1	-0.592352	4.19458	-2.78643	0.0140384	0.0949266	-3.21043
Eea1	0.783784	3.21872	2.6478	0.0185076	0.112565	-3.21046
Mthfs	0.58267	4.21491	2.7595	0.0148155	0.0979326	-3.21205
Ctso	-1.78427	0.562807	-2.53619	0.0230757	0.126526	-3.21429
Pttg1	-0.558602	3.87383	-2.74724	0.0151828	0.099596	-3.21743
Taz	-0.609292	3.49402	-2.70688	0.0164561	0.103926	-3.21766
Gm21399	2.47233	-0.0111526	2.72596	0.0158417	0.101986	-3.21958
Mrps34	-0.54565	4.46647	-2.80772	0.0134522	0.0931232	-3.22457
Ripor1	0.621388	4.1566	2.74479	0.0152575	0.0998516	-3.22586
Plekhg5	1.41566	1.32655	2.52106	0.0237727	0.128584	-3.22596
Rabl2	-0.901167	2.36825	-2.58589	0.0209217	0.119795	-3.23022
Slc43a2	-0.669641	3.63956	-2.71526	0.0161833	0.102902	-3.23137
Atg4d	-0.641473	3.32815	-2.67846	0.0174139	0.108266	-3.23732
Bst2	-0.879259	2.35759	-2.57829	0.0212381	0.120933	-3.24147
Siah1b	-0.516809	4.11741	-2.76023	0.0147939	0.0978476	-3.24207
Ccdc130	-0.747046	2.88129	-2.62734	0.0192739	0.114366	-3.24614
Zfp821	-0.694318	3.00782	-2.63852	0.0188516	0.113059	-3.24841
Sgk1	-0.691	3.26188	-2.66577	0.0178588	0.109965	-3.24894
Rab13	-1.21136	1.70426	-2.52056	0.0237963	0.128587	-3.24919
Cenpi	-0.609692	3.68741	-2.70975	0.0163622	0.103627	-3.25035
C1rb	-1.11111	2.11453	-2.5499	0.0224612	0.124808	-3.25202
Trim37	-0.628321	3.7062	-2.71014	0.0163495	0.103606	-3.25393
Gm26035	-0.938661	2.46832	-2.58145	0.0211058	0.120446	-3.25444
Gt(ROSA)26Sor	-0.846617	2.32798	-2.56437	0.0218298	0.123141	-3.25989
Glrp1	-1.78422	0.659801	-2.49779	0.0248842	0.132106	-3.26059
St6galnac6	-0.80436	2.41747	-2.56812	0.0216685	0.122533	-3.2677
Hbb-bt	1.84075	3.3597	2.5828	0.0210499	0.120311	-3.26827
Erbin	0.702057	3.57296	2.65364	0.0182943	0.11157	-3.26872
Chst13	0.648266	4.76605	2.78529	0.0140705	0.0950203	-3.27006
Eif2ak2	0.899379	2.43239	2.53049	0.0233359	0.127143	-3.2702
Polr1b	-0.723653	3.18798	-2.64469	0.018622	0.112788	-3.27283
Wdr5b	-0.719424	3.12425	-2.63108	0.0191316	0.113702	-3.28444
Cln3	-0.669552	4.10111	-2.73692	0.015499	0.100803	-3.28583
Yae1d1	1.12723	2.73118	2.53744	0.023019	0.126519	-3.28606
Ints8	1.09291	1.86581	2.47905	0.0258149	0.134655	-3.28808
Wrnip1	0.574113	4.1338	2.70789	0.016423	0.103926	-3.29064
Bag3	-0.826441	2.33772	-2.54671	0.022603	0.125073	-3.2914
Secisbp2	0.735409	3.4906	2.63159	0.0191124	0.113702	-3.29166
Rpp40	-1.07087	1.631	-2.48933	0.0253005	0.133377	-3.29192
Gm7488	1.3579	1.39648	2.47048	0.0262517	0.135885	-3.2928
Prr7	-1.26952	1.17821	-2.46301	0.0266378	0.136933	-3.30406
Exo5	1.05173	2.26728	2.49019	0.0252577	0.133299	-3.30912
Pde4dip	1.22018	1.69723	2.4575	0.0269264	0.137847	-3.31115
Ebag9	0.617889	3.76087	2.65473	0.0182547	0.11139	-3.31141
2410002F23Rik	-0.518125	4.39614	-2.7533	0.0150003	0.0988426	-3.31171
Ubxn2a	1.08048	1.97897	2.46732	0.0264142	0.13641	-3.31456
Unc119b	0.671706	4.12598	2.69028	0.017009	0.106518	-3.31461
Cinp	0.671893	3.48807	2.61985	0.0195622	0.114859	-3.31464
Cish	-1.45528	0.896327	-2.45039	0.0273032	0.138697	-3.31966
Erc1	-0.788795	2.91314	-2.58918	0.020786	0.119474	-3.31994
Rmdn3	-0.580346	4.08524	-2.71419	0.0162181	0.103064	-3.32315
Rgs9bp	1.83737	1.52466	2.44932	0.0273601	0.138737	-3.32383
Mylpf	-1.7452	0.348076	-2.46772	0.0263938	0.136368	-3.32485
Tmem254c	-0.742856	2.73757	-2.56668	0.0217304	0.122759	-3.3256
Gm5426	0.855151	2.90486	2.54101	0.0228578	0.126011	-3.33015
Gramd3	0.970354	2.39375	2.48498	0.025517	0.133995	-3.33642
AC123935.1	3.02153	0.558365	2.5872	0.0208676	0.119645	-3.33681
Zfp961	0.782991	3.1817	2.57215	0.0214971	0.121809	-3.33686
Fdxacb1	-0.988028	2.23735	-2.51052	0.0242703	0.130206	-3.33686
Vprbp	1.02639	1.98686	2.45079	0.0272815	0.138697	-3.34219
Gm11131	-1.74212	0.485896	-2.44465	0.027611	0.139627	-3.3441
Chmp1b	0.638319	3.82709	2.64219	0.0187149	0.112844	-3.34458
Gm8394	0.741977	3.24763	2.57361	0.0214352	0.121593	-3.3462
Arhgap31	-1.04362	1.82827	-2.46904	0.0263255	0.136204	-3.34623
Klre1	2.51384	0.585697	2.55699	0.0221496	0.124062	-3.34745
Bex3	-0.510136	4.82144	-2.77975	0.0142274	0.0955699	-3.34789
Slc5a6	-1.02799	1.6276	-2.45241	0.0271956	0.138579	-3.34969
C330021F23Rik	-1.43255	0.762878	-2.43057	0.0283793	0.141467	-3.35021
Ndfip1	1.08986	2.16533	2.45166	0.0272352	0.138613	-3.35308
Cryz	-1.10401	1.47638	-2.44122	0.0277961	0.140079	-3.35369
Gm12912	2.4847	-0.187369	2.60229	0.0202542	0.117443	-3.35452
Apip	-0.544952	4.4146	-2.73272	0.0156294	0.101279	-3.35469
Gm16222	-1.01349	1.65681	-2.45111	0.0272645	0.138689	-3.35492
AC152979.5	-1.11568	1.61735	-2.44748	0.0274585	0.13917	-3.35685
Adh5	0.526992	4.71319	2.73645	0.0155137	0.100821	-3.35909
Gm45606	-1.71949	0.355576	-2.43949	0.0278903	0.140279	-3.36081
Rnaseh1	1.77132	1.42717	2.426	0.0286336	0.142291	-3.36152
Clk2	-0.52971	4.39907	-2.72415	0.0158989	0.102169	-3.36799
Tor2a	-0.586442	3.51772	-2.62642	0.0193094	0.114394	-3.36805
Rhof	-0.876671	2.42799	-2.51058	0.0242674	0.130206	-3.36819
Mrps36-ps1	2.33744	-0.100575	2.58789	0.0208393	0.11961	-3.36834
Efcab7	2.64693	0.41881	2.56437	0.0218297	0.123141	-3.36846
Gm10240	0.971786	2.14035	2.443	0.0277	0.139892	-3.37105
Tdg-ps	-0.524308	5.26866	-2.81067	0.0133731	0.0931232	-3.37372
Eif2b5	-0.51907	4.78055	-2.76165	0.0147519	0.0977434	-3.37507
Mib2	-0.863225	2.79592	-2.54575	0.0226457	0.125212	-3.3756
Nrg2	1.10666	1.79583	2.41696	0.0291422	0.143606	-3.37814
Hps1	-0.609524	3.59333	-2.6288	0.0192186	0.114159	-3.37984
Tgds	1.22368	1.67475	2.41055	0.0295076	0.144706	-3.37993
Rab3gap2	0.818346	2.61673	2.48394	0.025569	0.133995	-3.38223
Isca2	0.623675	3.92738	2.63424	0.0190122	0.11359	-3.38249
Clk1	0.503533	5.74363	2.82725	0.0129356	0.0915059	-3.38365
Gm12657	2.70924	0.7511	2.51395	0.0241071	0.12989	-3.38417
Hbb-bs	1.52794	3.85245	2.5869	0.0208798	0.119645	-3.38503
Katnb1	-0.65972	3.13929	-2.57356	0.0214372	0.121593	-3.38863
Zfp512b	0.790806	2.93874	2.51235	0.0241831	0.13005	-3.39111
Rspry1	0.539472	4.0399	2.64342	0.0186693	0.112844	-3.39319
Gm14859	1.20848	2.01275	2.41311	0.0293611	0.144292	-3.39493
Zdhhc13	0.742048	3.05338	2.52369	0.0236502	0.128112	-3.39583
Homez	0.936819	2.88712	2.49791	0.024878	0.132106	-3.39638
Bahcc1	1.62504	0.957508	2.41723	0.0291266	0.143593	-3.39695
Plau	-0.725819	3.37436	-2.59428	0.0205776	0.118765	-3.39947
Vamp4	-0.67316	3.46514	-2.60333	0.0202124	0.117322	-3.40046
Dhx33	-0.774382	2.67336	-2.51703	0.0239617	0.129356	-3.40074
Gm9894	-2.2979	-0.167249	-2.45514	0.0270508	0.138231	-3.4018
Clpb	-0.718325	2.82204	-2.53177	0.0232772	0.126947	-3.4025
Dbt	1.053	2.34668	2.43397	0.0281922	0.141151	-3.40482
Fam53c	0.508697	4.3334	2.67129	0.0176637	0.109152	-3.40506
Itgax	-1.2796	1.45141	-2.4061	0.029764	0.145423	-3.40623
Zdhhc9	-0.552077	3.99694	-2.65835	0.0181239	0.110894	-3.40744
Map4k5	0.822018	2.55123	2.45952	0.0268205	0.137431	-3.41175
H3f3c	2.02212	1.28954	2.39872	0.0301942	0.146794	-3.41243
Gm14681	2.55746	0.389656	2.52364	0.0236527	0.128112	-3.41308
Rgs3	-0.719512	3.16536	-2.56206	0.0219292	0.123361	-3.41458
Tfb2m	0.896452	2.49989	2.4498	0.0273345	0.13873	-3.41474
Ak6	-0.621974	4.02194	-2.65621	0.0182012	0.111245	-3.4167
Krr1	0.603566	4.20892	2.64666	0.0185494	0.112696	-3.41798
Bcl7a	1.09799	1.89521	2.39224	0.0305764	0.147982	-3.42205
Atad5	0.692159	3.43329	2.55106	0.0224099	0.124771	-3.42555
Snora73b	1.09422	1.97149	2.39321	0.0305189	0.147916	-3.42644
Adcy6	1.71176	0.75102	2.41293	0.0293716	0.144292	-3.43054
Fhod1	-0.642978	3.96771	-2.64362	0.0186617	0.112844	-3.43141
Padi2	-1.12311	2.10862	-2.44103	0.0278063	0.140079	-3.43213
Nr2f6	-1.04057	1.65238	-2.40161	0.0300254	0.14622	-3.43248
Aimp2	-0.510172	4.35864	-2.68311	0.0172535	0.107628	-3.43453
Panct2	-0.770553	2.61689	-2.49093	0.0252213	0.133263	-3.43468
Rybp	0.601902	4.93591	2.71864	0.0160748	0.102737	-3.43519
Nrip1	0.94158	2.41107	2.4235	0.028773	0.14273	-3.43781
Usp2	-0.664452	3.45633	-2.58175	0.0210935	0.120437	-3.43839
Wdtc1	-0.605344	4.18655	-2.66353	0.0179386	0.110242	-3.43929
Gm4750	-1.37055	0.864933	-2.36603	0.0321709	0.152131	-3.43993
Elmod3	-1.56882	0.795439	-2.36332	0.0323401	0.152708	-3.44381
Tmem268	-1.60475	1.07617	-2.36593	0.032177	0.152131	-3.44425
Med13	0.746972	3.5403	2.55024	0.0224461	0.124786	-3.44512
Zdhhc24	-1.93932	0.219577	-2.38227	0.031174	0.149665	-3.44638
C1ra	-0.870429	2.44386	-2.4644	0.0265658	0.136752	-3.44928
Gm19246	0.756638	3.16028	2.50399	0.0245833	0.131068	-3.44977
AI314180	0.596328	3.84727	2.58802	0.0208338	0.11961	-3.45114
Fnbp4	0.534462	4.13669	2.62263	0.0194548	0.11456	-3.45168
Grk3	0.643101	3.59736	2.55536	0.0222208	0.124212	-3.4542
Rdh12	-0.525363	3.95031	-2.62584	0.0193313	0.114438	-3.45631
Trdmt1	1.0348	2.67035	2.43378	0.0282025	0.141151	-3.45725
Ccdc82	0.549721	4.6298	2.67428	0.0175592	0.108841	-3.45817
Spns2	1.17251	1.58075	2.35378	0.0329425	0.15438	-3.46101
Gm5406	1.16794	1.78132	2.36039	0.0325239	0.153336	-3.46121
Aebp2	0.507634	5.03052	2.71725	0.0161193	0.102743	-3.46189
Dopey2	-0.691828	3.10271	-2.52667	0.023512	0.127791	-3.46496
Fam234b	-2.21791	0.102757	-2.37677	0.0315085	0.150434	-3.46536
Cops2	0.637395	3.61408	2.55067	0.0224271	0.124786	-3.46673
5430416N02Rik	0.647303	3.49759	2.53697	0.0230405	0.126519	-3.46704
2700038G22Rik	-0.974212	1.84728	-2.39437	0.0304506	0.147649	-3.46837
Btg2	-0.551042	5.60381	-2.78843	0.0139822	0.0948145	-3.47165
Abcd2	-0.52121	4.67463	-2.69798	0.0167503	0.105311	-3.47271
Ccdc180	-1.32187	1.52157	-2.36605	0.0321698	0.152131	-3.4743
Iqcb1	-2.28452	-0.227338	-2.39863	0.0301993	0.146794	-3.4745
Paf1	-0.616799	4.44531	-2.67207	0.0176363	0.109043	-3.47602
Mospd2	0.625472	3.61878	2.54656	0.0226094	0.125073	-3.47659
Gale	-0.82028	3.04179	-2.51318	0.0241434	0.130024	-3.47822
Asprv1	-1.39972	1.31604	-2.34921	0.0332351	0.155167	-3.48215
Stau2	-1.47099	0.773738	-2.33454	0.0341898	0.157651	-3.48396
Fpr1	-0.897418	3.48895	-2.5619	0.0219362	0.123361	-3.48514
Mir142hg	-0.687289	3.30602	-2.53848	0.0229722	0.12633	-3.48547
Usp12	0.51041	4.85349	2.68491	0.0171919	0.107363	-3.48677
Rpap3	0.697289	2.99309	2.46677	0.026443	0.136496	-3.48706
Nfkbid	-0.686856	2.85782	-2.48254	0.025639	0.134143	-3.49423
Stambpl1	-0.910433	1.99711	-2.39209	0.0305854	0.147982	-3.49427
Bbip1	0.503563	4.83727	2.6787	0.0174056	0.108266	-3.49439
Acot13	0.857312	2.66177	2.41972	0.0289857	0.143214	-3.4944
Prmt7	-0.717028	2.60778	-2.45369	0.0271275	0.138382	-3.49635
Adam8	-0.622444	5.30238	-2.74915	0.0151251	0.099334	-3.49855
Gm6451	-0.738531	2.80535	-2.47378	0.0260824	0.13551	-3.49965
Gm43305	-1.22567	1.18155	-2.33034	0.0344686	0.158414	-3.50127
E230001N04Rik	-1.32852	1.50724	-2.34616	0.0334313	0.155758	-3.50363
Gm16548	-1.19555	1.43102	-2.34081	0.0337787	0.156659	-3.50442
Tmem71	-0.782991	2.77524	-2.46642	0.0264607	0.136525	-3.50738
Lrrc2	-1.68841	0.268953	-2.32951	0.0345236	0.158561	-3.50894
Hba-a1	1.63793	4.22539	2.55204	0.0223667	0.124663	-3.5147
Ggct	-0.939565	2.15219	-2.39446	0.0304449	0.147649	-3.51543
Enpp5	-0.741951	3.66623	-2.56323	0.0218789	0.123349	-3.51734
Cds1	0.705731	3.14621	2.46503	0.0265332	0.13671	-3.51836
Pank4	1.65232	1.26867	2.31019	0.0358326	0.161997	-3.52108
Siah1a	0.780107	3.12384	2.45702	0.0269519	0.137914	-3.52299
Gm1673	1.13933	2.09047	2.33723	0.034013	0.157354	-3.52372
Pex3	0.785675	2.83994	2.42308	0.0287966	0.142741	-3.52484
3110002H16Rik	0.997505	2.15783	2.34722	0.0333632	0.15557	-3.52497
2610524H06Rik	-0.732645	2.68958	-2.44409	0.0276409	0.139715	-3.52843
Tbc1d31	0.905891	2.35011	2.36368	0.0323174	0.152665	-3.52887
Gstk1	-1.13539	1.53203	-2.32724	0.0346751	0.158841	-3.53495
Gamt	-1.29957	1.05886	-2.30199	0.0364025	0.163628	-3.53604
Zeb2	0.634006	3.56491	2.50466	0.0245508	0.13102	-3.53722
Pdcd2	0.66895	3.78799	2.5295	0.0233814	0.127329	-3.53737
Rpap1	-0.50024	4.12077	-2.60042	0.0203291	0.117694	-3.53779
Abcb1b	1.70442	0.658831	2.33167	0.03438	0.158244	-3.53813
Ccl9	-0.677193	4.58627	-2.65505	0.018243	0.111379	-3.53876
Slc4a8	-0.62999	3.09294	-2.48197	0.0256679	0.134229	-3.54016
Zhx3	-0.676514	2.7885	-2.44633	0.0275202	0.139357	-3.54321
Lrrc28	-0.845239	1.95615	-2.35684	0.0327482	0.153901	-3.54391
Fbxo21	-0.896475	2.26463	-2.38885	0.0307785	0.14853	-3.54391
Hist1h1b	-0.578754	3.93304	-2.57683	0.0212992	0.121118	-3.54425
Gm5539	0.924561	2.17591	2.33598	0.0340953	0.157439	-3.54604
Hmox1	-1.30955	1.03413	-2.29292	0.0370427	0.165202	-3.54799
Trim39	-0.621199	3.23206	-2.49105	0.0252152	0.133263	-3.55191
Sh3d19	-1.1501	1.03501	-2.2884	0.0373653	0.166132	-3.55418
Cables2	-0.588162	3.86651	-2.56233	0.0219174	0.123361	-3.55525
Klf11	-0.630491	3.08336	-2.47179	0.0261847	0.135885	-3.55619
Banp	0.592054	4.66138	2.62368	0.0194144	0.114541	-3.55649
Srsf4	0.540974	5.24601	2.68761	0.0170998	0.107019	-3.55659
Rnf19a	-0.719086	3.03012	-2.46594	0.0264859	0.136534	-3.55791
Klhdc8b	-1.65371	0.368099	-2.28578	0.0375538	0.166573	-3.55908
Fam20c	-1.29872	1.64843	-2.31998	0.0351636	0.160226	-3.55928
Pigv	-0.613803	3.8618	-2.56025	0.0220077	0.123701	-3.56035
Ints12	0.904736	3.14641	2.43156	0.0283247	0.14137	-3.56067
Tnf	-0.522215	4.31206	-2.60975	0.0199575	0.116083	-3.56131
Nt5dc3	-0.747623	2.74844	-2.43086	0.0283633	0.14145	-3.56356
Trim12a	-2.41461	1.80126	-2.32326	0.0349419	0.159736	-3.56384
Nnt	-1.25434	0.884207	-2.27655	0.0382248	0.168415	-3.56591
Polk	0.921016	2.39484	2.34423	0.0335562	0.156209	-3.56716
Bet1	0.534593	4.10635	2.5544	0.0222631	0.124338	-3.56834
Krt18	1.5443	1.33422	2.27114	0.0386225	0.169536	-3.57109
Snx2	0.51379	4.10057	2.55252	0.0223456	0.124661	-3.57252
Gm8503	1.5444	1.30565	2.26927	0.0387613	0.169976	-3.574
Noa1	-0.57343	3.97982	-2.56434	0.0218311	0.123141	-3.5749
Cyb561d2	-0.714433	2.76374	-2.42431	0.0287278	0.142569	-3.57608
Slc7a5	-1.04201	3.80371	-2.54668	0.0226041	0.125073	-3.57933
1700006J14Rik	-1.38635	0.843305	-2.26587	0.0390146	0.170819	-3.57998
Zswim7	-1.4858	0.542012	-2.26345	0.039196	0.171248	-3.58265
Psmg1	0.561377	3.91919	2.52429	0.0236224	0.128081	-3.58273
Gm7332	1.60394	1.48437	2.26254	0.0392638	0.171373	-3.58317
Rbm26	0.618939	3.34475	2.45389	0.027117	0.138382	-3.58434
Lats1	0.87369	2.43129	2.34028	0.0338131	0.156689	-3.58469
Jakmip1	-2.27491	-0.467959	-2.31721	0.0353516	0.160756	-3.59151
Pex2	0.945742	2.12412	2.30083	0.0364836	0.163676	-3.59415
H2-Q10	-1.55812	0.443118	-2.25459	0.0398659	0.173145	-3.59653
Gata1	-1.54455	0.615494	-2.25169	0.0400875	0.173145	-3.59739
Zkscan1	1.00318	2.14362	2.29483	0.0369069	0.164894	-3.60073
Tob1	0.79297	2.60883	2.34839	0.0332874	0.155346	-3.60472
Evi5l	-1.07133	1.50015	-2.27852	0.03808	0.168174	-3.60502
Slc19a2	1.72162	0.680813	2.27188	0.038568	0.16946	-3.60619
Tfdp2	0.827932	2.77629	2.36626	0.0321564	0.152131	-3.6067
Mfsd8	0.946736	2.21509	2.30019	0.0365289	0.163676	-3.61048
Hspa1a	-0.918454	8.11426	-2.87872	0.0116651	0.0856522	-3.61231
Slc25a5-ps	2.17584	0.29477	2.33048	0.0344586	0.158414	-3.61285
Hba-a2	1.61989	4.29086	2.50514	0.024528	0.13096	-3.61346
Traf6	0.641505	3.21236	2.42053	0.0289401	0.143115	-3.61385
Cep63	-0.567755	3.56912	-2.49462	0.0250391	0.132739	-3.61504
Rnf121	-0.533013	3.89957	-2.53214	0.0232602	0.126916	-3.61641
Emc7	0.509642	4.6612	2.59184	0.020677	0.119092	-3.61948
Cited4	-1.67822	0.0582679	-2.25206	0.0400593	0.173145	-3.61963
Purg	-1.68105	0.0238624	-2.25393	0.0399164	0.173145	-3.61997
Gm8464	-1.2639	0.998232	-2.2403	0.0409688	0.175663	-3.62121
Siglecf	0.640257	3.39084	2.43629	0.0280649	0.140777	-3.62315
Stk38l	-0.924359	2.18587	-2.33227	0.0343399	0.158212	-3.62352
Gtpbp10	1.67036	0.767991	2.24537	0.0405746	0.174508	-3.62964
Cyb5rl	-1.13665	1.3602	-2.25195	0.0400677	0.173145	-3.63087
St14	0.979334	2.36016	2.29989	0.0365494	0.163676	-3.63149
Arg2	-1.51163	0.639331	-2.22374	0.0422831	0.178736	-3.63465
Mroh1	-0.631578	3.01332	-2.41535	0.0292333	0.143865	-3.63996
Slc35e4	-1.41671	0.439049	-2.21947	0.0426281	0.17941	-3.64213
Car2	1.10694	3.4412	2.40899	0.0295977	0.145076	-3.64287
Gm45343	-1.18329	1.13745	-2.228	0.0419416	0.178061	-3.64688
Tmem254b	-0.687194	2.79975	-2.38663	0.0309116	0.1488	-3.64701
Mid1	2.70583	0.34308	2.29989	0.0365497	0.163676	-3.64724
Zfand4	0.890395	2.22161	2.27789	0.0381262	0.168268	-3.64848
Olr1	0.530732	3.91013	2.48525	0.0255033	0.133995	-3.65209
Zfp866	-0.646909	2.84402	-2.38819	0.0308179	0.148592	-3.65259
Prdm10	1.13138	1.6921	2.22553	0.0421391	0.178358	-3.65338
Gm7091	0.680819	3.09074	2.3808	0.0312632	0.1499	-3.65346
AC159290.1	1.34107	1.14811	2.20524	0.0437975	0.18214	-3.65909
Syap1	0.977077	2.07769	2.25207	0.0400584	0.173145	-3.6607
Dennd4c	1.04414	2.0506	2.24736	0.0404205	0.174046	-3.66168
Oard1	0.566643	4.0025	2.48826	0.0253536	0.133542	-3.66336
a	-1.84984	0.201044	-2.20897	0.0434884	0.181596	-3.66339
Gm16867	-1.19288	1.62061	-2.24989	0.0402258	0.173542	-3.66452
Nr2c1	1.49942	0.993202	2.20423	0.043882	0.182356	-3.66467
Gab2	-0.526469	4.36748	-2.55802	0.0221048	0.124058	-3.66889
Gm20324	-1.19786	0.818443	-2.19965	0.0442648	0.183308	-3.67022
Gm24407	0.514936	7.52987	2.79998	0.0136626	0.0935154	-3.67119
Tm2d2	-0.547795	3.75024	-2.48253	0.0256396	0.134143	-3.67343
Ralgds	-1.18673	0.793267	-2.19562	0.0446051	0.183995	-3.67487
Zfp956	1.08349	1.60618	2.20782	0.0435837	0.181859	-3.67506
Naif1	-0.639752	3.08863	-2.40402	0.0298849	0.14579	-3.67566
Sh3pxd2a	-1.90492	0.0273345	-2.20531	0.0437917	0.18214	-3.67761
Bbx	0.998313	1.97164	2.23055	0.0417378	0.177619	-3.67866
Heatr6	-0.565574	3.60834	-2.46306	0.0266351	0.136933	-3.67876
Rbm19	-0.85276	1.83401	-2.25695	0.0396863	0.172746	-3.68319
Il15ra	0.86886	3.57982	2.41269	0.0293854	0.144297	-3.68919
Slc25a29	-0.678894	2.99175	-2.38524	0.030995	0.149125	-3.68921
Fosl2	-0.528831	5.95593	-2.70174	0.0166254	0.104657	-3.69006
Nxpe3	0.767386	2.81438	2.32084	0.0351053	0.160026	-3.69145
Ccz1	0.508671	4.60144	2.54444	0.0227041	0.125473	-3.6929
Cep170	0.795407	2.84512	2.3219	0.0350337	0.159777	-3.69365
Fanca	-0.637784	3.28994	-2.41779	0.0290948	0.143593	-3.69386
Akt3	1.00755	2.19439	2.24235	0.040809	0.17518	-3.69438
Ptcd1	-0.531837	4.27115	-2.53227	0.0232545	0.126916	-3.69535
Tmem209	0.594139	3.91274	2.45874	0.0268612	0.137576	-3.69547
Pira2	-1.08767	2.85789	-2.36815	0.0320388	0.152131	-3.69587
Rpl23a-ps14	0.987803	2.73632	2.29725	0.0367358	0.164313	-3.69917
Tspan31	-0.63367	2.95669	-2.37287	0.0317474	0.151093	-3.70096
2410004B18Rik	0.586505	3.73547	2.43289	0.0282514	0.141282	-3.70354
Mphosph9	-0.515996	3.80247	-2.47108	0.026221	0.135885	-3.7047
Rbpms	1.30528	1.34449	2.1719	0.0466553	0.1889	-3.70618
L1cam	-1.23896	0.727525	-2.16881	0.0469292	0.189597	-3.70934
Znhit6	-0.536769	3.51201	-2.43149	0.0283288	0.14137	-3.71313
Kdm1a	0.571077	3.78187	2.43241	0.028278	0.14134	-3.71507
Mthfsl	0.588336	4.22272	2.48505	0.0255135	0.133995	-3.71541
Gm5921	0.54956	3.82992	2.43838	0.0279506	0.140497	-3.71551
Dnph1	-0.598413	3.37506	-2.41433	0.0292917	0.144026	-3.7164
Zfp51	1.13841	1.48015	2.17062	0.0467685	0.189102	-3.7169
Ces2g	-0.779615	2.55645	-2.31773	0.0353165	0.160661	-3.71727
1810014B01Rik	0.859216	2.15694	2.22737	0.0419915	0.178138	-3.71823
Gm15549	1.70193	0.47689	2.18641	0.0453909	0.186428	-3.7216
Tmem254a	-0.676025	2.7952	-2.34139	0.033741	0.156607	-3.72258
Plpp6	0.781754	2.64142	2.2809	0.037907	0.167675	-3.72371
Scarf1	-0.974967	1.58283	-2.20631	0.0437086	0.182108	-3.72477
Nle1	-0.825925	2.09213	-2.25794	0.0396114	0.172487	-3.72502
Clpx	0.769317	2.74106	2.29123	0.0371631	0.16543	-3.72633
Met	-0.860122	2.02053	-2.24891	0.0403012	0.173714	-3.7274
Inafm2	0.85641	3.55112	2.38687	0.0308969	0.1488	-3.72959
AC158600.1	-1.02651	1.27741	-2.17861	0.046067	0.187467	-3.72979
AC158600.2	-1.02651	1.27741	-2.17861	0.046067	0.187467	-3.72979
AC158600.3	-1.02651	1.27741	-2.17861	0.046067	0.187467	-3.72979
AC158600.4	-1.02651	1.27741	-2.17861	0.046067	0.187467	-3.72979
AC158600.5	-1.02651	1.27741	-2.17861	0.046067	0.187467	-3.72979
AC158600.6	-1.02651	1.27741	-2.17861	0.046067	0.187467	-3.72979
Gm7363	1.79767	0.471474	2.18398	0.0456005	0.186723	-3.73007
Cep85l	0.864481	2.19419	2.22163	0.0424536	0.17908	-3.73254
2410089E03Rik	-1.52004	0.417583	-2.14874	0.0487411	0.193976	-3.73267
Cep76	0.678107	2.99509	2.32244	0.0349976	0.159757	-3.73316
Tsen2	-1.0724	1.54661	-2.19784	0.0444174	0.183558	-3.73317
Lsm3	0.855074	3.13315	2.32879	0.0345714	0.158561	-3.73402
Hibadh	0.583207	4.42929	2.49853	0.0248482	0.13204	-3.73441
Msh3	-0.628768	3.20259	-2.38335	0.0311085	0.149414	-3.7347
Gm7870	-1.14879	1.5014	-2.19296	0.0448308	0.184789	-3.73476
Ap4b1	-0.627151	3.57845	-2.42858	0.0284899	0.141765	-3.73511
Tmub1	-0.598057	3.58655	-2.42697	0.0285791	0.142083	-3.73876
Slc46a3	2.16045	0.0979126	2.21777	0.0427666	0.179723	-3.73956
Sugp1	-0.581807	3.81526	-2.4499	0.0273291	0.13873	-3.74581
Lct	-1.31454	0.817579	-2.1425	0.0493183	0.195578	-3.74802
Ftx	-1.42484	0.268071	-2.13802	0.0497362	0.196449	-3.74849
Pld4	-0.959869	2.22313	-2.25913	0.0395209	0.17216	-3.74889
Naip6	-0.608192	3.26403	-2.38204	0.0311882	0.149669	-3.74923
4930539E08Rik	-1.90346	-0.222603	-2.15672	0.0480131	0.192173	-3.75144
Ahsa2	0.550161	4.15245	2.45584	0.0270138	0.138105	-3.75427
Gm7676	-1.07752	1.23491	-2.15849	0.047853	0.191799	-3.75495
Dus1l	-0.523181	3.73173	-2.43437	0.0281701	0.141134	-3.75499
Elac2	-0.643493	2.97199	-2.34196	0.0337039	0.156583	-3.75826
Padi4	-0.530743	5.12005	-2.58931	0.0207808	0.119474	-3.76379
Oat	0.551657	4.56494	2.49958	0.024797	0.131893	-3.76466
Dtx2	-0.521688	3.64017	-2.41737	0.0291184	0.143593	-3.76511
Tnfaip8l1	-1.12876	2.06409	-2.23043	0.0417479	0.177619	-3.76534
Gm10157	0.619925	3.90589	2.41615	0.0291878	0.143768	-3.76792
Mppe1	-0.590754	3.14443	-2.35599	0.0328022	0.154045	-3.76873
Gas2	2.23175	0.0998663	2.1855	0.0454694	0.186449	-3.77078
Tmem106b	0.509224	3.96871	2.42446	0.0287194	0.142569	-3.77415
Mob3b	0.976351	1.93856	2.16327	0.0474228	0.190834	-3.77787
Senp7	0.556755	4.98982	2.5396	0.0229213	0.126236	-3.77827
Stradb	-0.524688	4.3441	-2.49358	0.0250903	0.132779	-3.78054
Gm27177	-1.17569	1.19523	-2.13801	0.0497369	0.196449	-3.78072
Gm24265	0.508549	7.54191	2.74181	0.0153482	0.100176	-3.78435
Srl	-1.11795	1.34281	-2.14439	0.0491428	0.19517	-3.78644
Aven	-0.613801	3.06746	-2.33541	0.034133	0.157454	-3.78806
4930519L02Rik	-0.951368	2.11851	-2.22092	0.0425104	0.179101	-3.7892
Fchsd1	-0.969948	1.61267	-2.16519	0.0472507	0.190466	-3.79067
Sdr42e1	-0.734672	2.23303	-2.22814	0.0419304	0.178061	-3.79864
Kif2c	0.546794	4.65134	2.48817	0.0253577	0.133542	-3.80456
Gpatch3	-0.830255	2.28109	-2.2304	0.0417496	0.177619	-3.80482
Cxx1b	-0.720621	3.39849	-2.36728	0.0320931	0.152131	-3.80566
Vmac	-0.987299	2.15776	-2.21542	0.0429579	0.180186	-3.80579
Treml4	-1.00231	2.15794	-2.21549	0.0429525	0.180186	-3.80673
Ddx54	-0.505299	3.68521	-2.39865	0.0301986	0.146794	-3.80729
Paip2b	-0.701944	2.4695	-2.25114	0.0401295	0.173204	-3.8077
Pcyt2	-0.596486	2.96732	-2.3103	0.0358252	0.161997	-3.80926
Tmem68	0.778743	2.77402	2.24434	0.0406545	0.174785	-3.8102
Bud13	0.688519	2.77669	2.24777	0.0403886	0.173976	-3.81111
Them4	-0.888417	1.55049	-2.14296	0.0492754	0.195477	-3.81426
2010015M23Rik	-0.996976	1.62307	-2.14948	0.0486733	0.193775	-3.81623
Tprkb	-0.580196	3.23601	-2.33851	0.0339292	0.157096	-3.81687
Ascc2	-0.54229	3.39326	-2.35669	0.0327578	0.153901	-3.81861
Dip2b	0.713216	2.78476	2.24169	0.0408605	0.175334	-3.8217
Pycrl	-0.557808	3.63927	-2.38498	0.0310105	0.149136	-3.82213
Gm33148	-0.971399	1.93811	-2.17606	0.0462892	0.18803	-3.82727
Xrcc1	-0.568386	4.45507	-2.48032	0.025751	0.134537	-3.82877
Optn	-0.521152	3.58528	-2.37388	0.0316854	0.151093	-3.82969
Il3ra	-0.590239	3.27473	-2.33588	0.0341017	0.157439	-3.83105
Gm15596	-0.586009	3.5775	-2.37218	0.0317897	0.15113	-3.83207
Fam60a	0.698885	2.97142	2.25636	0.0397313	0.172875	-3.83455
Dntt	1.26677	2.25766	2.13881	0.0496615	0.196439	-3.83668
Osgin2	-0.749661	2.71124	-2.26379	0.0391706	0.171234	-3.83681
Gtpbp8	-0.721414	2.33539	-2.21548	0.0429532	0.180186	-3.83858
Ccdc15	-0.906502	1.66124	-2.13779	0.0497576	0.196449	-3.83863
Zfp831	-0.836359	2.11667	-2.18837	0.0452229	0.185994	-3.84079
Pdcd2l	0.535967	3.81511	2.36627	0.0321558	0.152131	-3.8411
Trmu	-1.17801	1.7435	-2.14555	0.0490353	0.19487	-3.84141
Gm43813	-0.670342	2.65755	-2.25354	0.0399457	0.173145	-3.84203
Aen	-0.506403	4.11149	-2.42972	0.0284268	0.141578	-3.84433
Snupn	-0.776102	2.21847	-2.19698	0.0444901	0.183791	-3.8467
Gm15795	1.07292	2.52816	2.1712	0.0467171	0.189013	-3.8502
Gm22220	-0.528506	3.68703	-2.37294	0.031743	0.151093	-3.85341
Fkrp	0.643503	3.14631	2.26816	0.0388441	0.170205	-3.85685
Rnf5	0.903857	2.44398	2.16505	0.0472634	0.190466	-3.85764
Tbc1d10a	-0.847738	1.80823	-2.14054	0.0495005	0.196023	-3.85806
Hmg20a	-0.583637	3.99938	-2.40843	0.0296299	0.145076	-3.86039
Ypel3	-0.556583	4.65247	-2.48549	0.0254912	0.133995	-3.86153
Anapc2	-0.543438	3.67316	-2.36715	0.0321009	0.152131	-3.86178
Plek	-0.541125	4.73983	-2.49357	0.025091	0.132779	-3.86395
Ctps2	-0.515055	3.7978	-2.37941	0.0313472	0.150239	-3.86518
Clp1	0.621827	3.32641	2.28625	0.0375196	0.166573	-3.86895
2010320M18Rik	-0.714318	2.58945	-2.22746	0.0419849	0.178138	-3.87089
Gm11575	0.644839	3.80797	2.34216	0.0336909	0.156583	-3.87137
Thoc7	0.557442	6.45524	2.62437	0.0193879	0.114541	-3.87234
Evi2	0.682884	3.49492	2.29811	0.0366749	0.164171	-3.87859
Ap2b1	-0.558617	3.53545	-2.33853	0.0339279	0.157096	-3.88197
Dnaja3	0.532006	3.88886	2.35192	0.0330611	0.154741	-3.88285
Klf9	-0.712713	2.6129	-2.22224	0.0424039	0.178937	-3.88502
Ap1g2	-0.53368	3.6616	-2.34924	0.0332327	0.155167	-3.88855
Xndc1	0.672048	3.2497	2.26198	0.0393059	0.17149	-3.88911
Gm12669	0.581251	3.92718	2.34496	0.0335092	0.156055	-3.89791
2700049A03Rik	0.703649	2.60268	2.17057	0.0467727	0.189102	-3.89956
Tbc1d25	-0.551836	3.20398	-2.28298	0.0377563	0.16714	-3.90418
Kcnq1ot1	-0.597456	3.39824	-2.30683	0.0360651	0.162547	-3.9071
Rasa4	-0.58564	3.41258	-2.30112	0.0364632	0.163676	-3.91974
Evl	0.899694	2.66947	2.155	0.0481694	0.192454	-3.9217
Cdc42ep2	-0.93727	2.17523	-2.14436	0.0491458	0.19517	-3.92207
Asna1	-0.52395	4.15655	-2.39021	0.0306977	0.148204	-3.92383
Fbxo11	0.738485	3.03064	2.21025	0.0433829	0.181335	-3.92561
Gm8925	0.597798	3.22853	2.23874	0.0410911	0.176053	-3.92698
Cd300a	0.676318	2.78355	2.17736	0.0461754	0.187704	-3.92736
Gm6028	0.543314	4.19341	2.36286	0.0323692	0.152781	-3.9284
Mpzl1	-0.658942	2.92886	-2.23312	0.041534	0.177069	-3.9319
Rab6a	-0.627561	6.9079	-2.63904	0.018832	0.113002	-3.9345
Zfp628	-0.640011	2.72062	-2.20284	0.0439977	0.182701	-3.93762
Sapcd2	-0.567025	3.6411	-2.31798	0.0352992	0.160661	-3.93888
Aldh9a1	0.51571	4.51709	2.39755	0.0302631	0.146931	-3.93926
Baz2a	0.612991	3.30878	2.24142	0.0408815	0.175356	-3.93966
Fars2	-0.632226	3.45717	-2.29478	0.0369101	0.164894	-3.9406
Ddx52	-0.60578	3.65822	-2.31441	0.035543	0.161298	-3.94986
Rassf4	-0.548076	3.8474	-2.33743	0.0339998	0.157354	-3.9504
Dhrs7b	-0.53312	3.33819	-2.26881	0.0387959	0.170061	-3.95722
Pf4	0.668283	4.49667	2.36981	0.0319359	0.15176	-3.97117
Thap1	-0.505409	3.87998	-2.32894	0.0345617	0.158561	-3.97151
Nav2	-0.776017	2.77078	-2.19088	0.0450081	0.185315	-3.97157
Atg13	-0.821562	2.7889	-2.19248	0.0448718	0.18489	-3.97354
Panx1	-0.625224	2.90554	-2.20237	0.0440374	0.18273	-3.97669
Anxa6	-0.522006	3.55471	-2.2799	0.0379797	0.16793	-3.98519
Gm5457	0.634765	3.34718	2.21321	0.043139	0.180542	-3.99152
Rab11fip5	-0.610942	2.82214	-2.1791	0.0460242	0.187467	-3.99774
Abhd12	-0.591683	2.98865	-2.19883	0.0443338	0.183308	-4.00077
Dgka	-0.633097	2.84781	-2.1803	0.0459193	0.187467	-4.00212
Grhpr	-0.55639	3.73409	-2.29418	0.036953	0.16502	-4.00231
Apaf1	0.511655	6.17931	2.53422	0.0231653	0.126829	-4.0033
Far2	-0.5939	4.12145	-2.34126	0.0337492	0.156607	-4.00612
Tango6	-0.640998	4.02249	-2.32879	0.0345714	0.158561	-4.00786
F730016J06Rik	-0.594019	3.04748	-2.19989	0.0442453	0.183308	-4.01164
Bcs1l	-0.613102	2.92337	-2.18273	0.0457089	0.187099	-4.01391
Taf7	0.666795	3.15327	2.17419	0.0464536	0.188424	-4.01428
Mtif3	-0.558747	3.26128	-2.22497	0.042184	0.178481	-4.01461
2210013O21Rik	-0.547841	3.48622	-2.25385	0.0399223	0.173145	-4.01521
Ago1	0.550683	3.41811	2.20959	0.0434366	0.181448	-4.02058
Zcchc2	0.554738	3.94419	2.27698	0.0381928	0.168406	-4.02188
Smim13	-0.690954	2.81728	-2.1606	0.0476621	0.191384	-4.02839
Tgfb1	-0.52177	3.55889	-2.25526	0.0398147	0.173103	-4.02867
Pex7	0.605197	3.67859	2.23475	0.0414053	0.176858	-4.02935
Mark4	-0.681345	2.85614	-2.16267	0.0474766	0.190857	-4.03452
Evi2a	-0.540707	3.37787	-2.22667	0.0420478	0.178309	-4.03781
Trappc9	-0.522245	3.66403	-2.26019	0.0394409	0.171878	-4.04356
Dcakd	-0.576996	3.01097	-2.17315	0.0465451	0.188522	-4.04712
Pim1	0.543828	4.90878	2.37837	0.0314109	0.150351	-4.05553
Chmp6	-0.516217	3.99016	-2.29527	0.0368754	0.164871	-4.05574
Mrpl4	-0.615986	4.27815	-2.33193	0.0343625	0.158244	-4.05861
Uba7	-0.514327	3.51823	-2.2294	0.0418292	0.177734	-4.06367
Spidr	0.587287	3.88834	2.24325	0.0407392	0.174947	-4.06475
Cep70	-0.54197	3.68703	-2.25111	0.0401322	0.173204	-4.06559
4933424M12Rik	-0.717188	2.98881	-2.16098	0.0476287	0.191318	-4.0673
Camta1	0.632878	3.14405	2.13847	0.0496934	0.196439	-4.07022
Utp4	-0.503361	3.82272	-2.26432	0.0391309	0.171127	-4.07127
Gm24276	0.769215	3.50393	2.18033	0.0459171	0.187467	-4.07368
Uvssa	0.509054	3.84943	2.23537	0.0413558	0.176808	-4.07616
Rangrf	-0.523559	3.96015	-2.27349	0.038449	0.16907	-4.08544
Pygb	-0.50175	3.51344	-2.21247	0.0431998	0.180729	-4.09055
Chpt1	0.535338	3.36528	2.15972	0.0477419	0.191498	-4.09286
Rpl32-ps	0.538674	3.93912	2.23509	0.041378	0.176808	-4.09462
Selenop	-0.555289	3.83778	-2.25201	0.0400628	0.173145	-4.09602
Wdr24	-0.500321	3.66407	-2.22599	0.0421024	0.178358	-4.10078
Tax1bp3	-0.692412	3.29516	-2.15191	0.0484507	0.193149	-4.14907
Sdccag8	-0.509018	3.86122	-2.21804	0.0427446	0.179698	-4.15831
Atf6	0.538348	3.97309	2.19995	0.04424	0.183308	-4.15951
Exoc3	-0.548166	4.16141	-2.25294	0.0399914	0.173145	-4.16701
Hist4h4	-0.606751	3.67959	-2.18091	0.0458663	0.187467	-4.18422
Uso1	0.509407	4.16137	2.20753	0.0436072	0.181889	-4.19388
Sipa1l3	0.509087	3.71334	2.14563	0.0490283	0.19487	-4.19506
Ckap5	0.521019	4.36642	2.21873	0.0426881	0.179527	-4.22018
Lmbr1l	-0.58301	3.54523	-2.13868	0.0496741	0.196439	-4.22399
Rasgrp4	-0.643936	4.55271	-2.2518	0.0400791	0.173145	-4.25856
Rabgap1l	0.540535	4.18396	2.16778	0.04702	0.189895	-4.26303
Pik3r6	-0.535474	3.98994	-2.152	0.0484422	0.193149	-4.30087
Dusp1	0.681667	7.14454	2.40575	0.0297847	0.145423	-4.36224
