# Supplementary material for: Bcor loss perturbs myeloid differentiation and promotes leukaemogenesis
Source: Nat Commun. 2019 Mar 22;10:1347. doi: 10.1038/s41467-019-09250-6 (PMC6430802; doi:10.1038/s41467-019-09250-6)
Supplement: Supplementary file 4 — Supplementary Data 2 [file 41467_2019_9250_MOESM4_ESM.xlsx]

## Sheet: Sheet1
chr	st	end	width	log fc	P.value	distance.to.tss	ref.seq	external_gene_name
chr5	122985001	122986000	1000	0.609497	0.0097183	1100	NM_001003953	Kdm2b
chr7	116030001	116031000	1000	-0.5779	0.00474735	0	NM_001025560	Sox6
chr13	55465001	55466000	1000	-0.599864	0.000308485	0	NM_001030296	Prr7
chr8	122546001	122547000	1000	-0.634876	0.00318769	2330	NM_001037298	Piezo1
chr4	128803001	128804000	1000	-0.564903	0.00766897	113	NM_001081098	Zfp362
chr10	69213001	69214000	1000	-0.822473	0.000111958	0	NM_001081347	Rhobtb1
chr4	88801001	88802000	1000	0.557822	0.00208423	0	NM_001085533	Gm13275
chr11	114851001	114852000	1000	-0.454242	0.0045332	0	NM_001110337	Gprc5c
chr15	98001001	98002000	1000	0.635214	0.000799181	725	NM_001113515	Col2a1
chr17	56149001	56150000	1000	-0.49025	0.00554267	-6659	NM_001130456	Sema6b
chr2	28542001	28543000	1000	0.506977	0.00483932	-6538	NM_001145835	Ralgds
chr15	89174001	89175000	1000	0.430474	0.00586595	0	NM_001159521	Plxnb2
chrX	101849001	101850000	1000	0.823516	0.00584644	0	NM_001163610	Nhsl2
chr2	26586001	26587000	1000	-0.667498	0.0034551	0	NM_001164564	Egfl7
chr19	45739001	45740000	1000	0.489864	0.0095666	885	NM_001166363	Fgf8
chr5	30105001	30106000	1000	-0.473824	0.00536427	0	NM_001167879	Garem2
chr19	46310001	46311000	1000	-0.51077	0.00248603	-2072	NM_001177370	Nfkb2
chr19	45046001	45047000	1000	-0.500209	0.00299125	0	NM_001195265	Pdzd7
chr19	45045001	45046000	1000	0.469035	0.00427385	0	NM_001195265	Pdzd7
chr17	35619001	35620000	1000	0.800131	0.000557704	4638	NM_001244654	Gm9573
chr1	39900001	39901000	1000	-0.471056	0.00893728	0	NM_001252200	Map4k4
chr7	144468001	144469000	1000	-0.508901	0.00370618	0	NM_001252572	Cttn
chr6	52225001	52226000	1000	-0.934958	5.96794e-10	0	NM_001277238	Hoxa9
chr6	52224001	52225000	1000	-0.646634	9.82781e-05	371	NM_001277238	Hoxa9
chr6	52226001	52227000	1000	-0.982138	3.71182e-06	0	NM_001277238	Hoxa9
chr6	52228001	52229000	1000	-0.710497	0.00319327	0	NM_001277238	Hoxa9
chr16	18586001	18587000	1000	-0.513676	0.00047676	0	NM_001285476	Tbx1
chr4	129238001	129239000	1000	-0.528552	0.00810103	0	NM_001285865	C77080
chr4	129128001	129129000	1000	0.640337	0.00224682	-4077	NM_001286081	Hpca
chr2	25425001	25426000	1000	-0.480614	0.00748776	0	NM_001289453	Fut7
chr12	111419001	111420000	1000	0.725272	0.000745827	0	NM_001289487	Exoc3l4
chr15	79440001	79441000	1000	-0.716314	0.000285053	0	NM_001289899	Csnk1e
chr2	91929001	91930000	1000	-0.559904	0.00412811	0	NM_001291481	Mdk
chr12	80103001	80104000	1000	0.672083	0.0032716	7014	NM_007564	Zfp36l1
chr12	80111001	80112000	1000	-0.709758	6.7916e-05	0	NM_007564	Zfp36l1
chr17	87450001	87451000	1000	-0.688677	0.00153559	-1067	NM_007589	Calm2
chr14	34819001	34820000	1000	-0.6202	0.00194912	0	NM_008166	Grid1
chr11	96297001	96298000	1000	0.568545	0.00756603	0	NM_008269	Hoxb6
chr2	74675001	74676000	1000	-0.436276	0.00315194	0	NM_008274	Hoxd12
chr10	127621001	127622000	1000	0.766451	0.000512885	0	NM_008512	Lrp1
chr17	26837001	26838000	1000	0.447233	0.00869198	1566	NM_008700	Nkx2-5
chr13	63563001	63564000	1000	-0.491685	0.00952202	0	NM_008957	Ptch1
chr13	63565001	63566000	1000	-0.558352	0.00404364	0	NM_008957	Ptch1
chr11	69943001	69944000	1000	-0.703797	0.000973177	2191	NM_009204	Slc2a4
chr2	61815001	61816000	1000	-0.519098	0.00683713	-8549	NM_009322	Tbr1
chr11	78167001	78168000	1000	-0.546435	0.000774578	0	NM_009423	Traf4
chr2	27425001	27426000	1000	-0.392483	0.00924557	0	NM_009500	Vav2
chr11	59291001	59292000	1000	0.55733	0.00924895	0	NM_009522	Wnt3a
chr15	99666001	99667000	1000	-0.439825	0.0066886	1719	NM_009597	Asic1
chr11	80478001	80479000	1000	-0.459333	0.00921906	0	NM_009871	Cdk5r1
chr10	75771001	75772000	1000	-0.659755	0.0024938	0	NM_010027	Ddt
chr7	19073001	19074000	1000	-0.580764	0.000950004	201	NM_010058	Dmwd
chr7	19076001	19077000	1000	-0.485641	0.00159978	0	NM_010058	Dmwd
chr7	19067001	19068000	1000	-0.44024	0.00721038	6201	NM_010058	Dmwd
chr4	141296001	141297000	1000	0.664443	0.00656447	2222	NM_010139	Epha2
chr10	80259001	80260000	1000	-0.464509	0.00277725	0	NM_010255	Gamt
chr6	52215001	52216000	1000	-0.630059	0.000118217	0	NM_010452	Hoxa3
chr6	52218001	52219000	1000	-0.755468	3.79536e-06	0	NM_010455	Hoxa7
chr6	52222001	52223000	1000	-0.785165	2.14415e-05	-1429	NM_010455	Hoxa7
chr15	102939001	102940000	1000	0.581559	0.00469659	-149	NM_010463	Hoxc12
chr12	112925001	112926000	1000	0.672344	0.00351373	1496	NM_010588	Jag2
chr18	74962001	74963000	1000	0.812694	0.000340891	0	NM_010720	Lipg
chr10	75857001	75858000	1000	-0.564257	0.00152341	251	NM_010798	Mif
chr13	55830001	55831000	1000	-0.410651	0.00586269	0	NM_011097	Pitx1
chr13	55824001	55825000	1000	-0.446709	0.00528983	4426	NM_011097	Pitx1
chr2	92397001	92398000	1000	0.622222	0.00687859	1264	NM_011162	Mapk8ip1
chr7	19095001	19096000	1000	-0.768123	2.51192e-07	0	NM_011383	Six5
chr7	19094001	19095000	1000	-1.0364	9.75863e-07	0	NM_011383	Six5
chr7	19098001	19099000	1000	-0.590982	0.00286758	-1458	NM_011383	Six5
chr7	19096001	19097000	1000	-0.487268	0.00137866	0	NM_011383	Six5
chr17	24689001	24690000	1000	-0.454117	0.00761965	0	NM_011522	Syngr3
chr17	28354001	28355000	1000	0.654412	0.000754563	-1197	NM_011566	Tead3
chr5	137312001	137313000	1000	0.622254	0.00609244	0	NM_011639	Trip6
chr4	117130001	117131000	1000	0.523859	0.00741341	964	NM_013807	Plk3
chr4	135274001	135275000	1000	-0.841793	0.000314062	0	NM_013885	Clic4
chr2	27883001	27884000	1000	-0.523801	0.00230278	426	NM_015734	Col5a1
chr11	102396001	102397000	1000	0.577987	0.0078371	-599	NM_016759	Rundc3a
chr19	4840001	4841000	1000	0.534806	0.00546258	0	NM_016892	Ccs
chr2	119239001	119240000	1000	0.652368	0.00860394	0	NM_016907	Spint1
chr8	92359001	92360000	1000	-0.438773	0.00363497	0	NM_018826	Irx5
chr8	92366001	92367000	1000	-0.575031	0.00776084	-6206	NM_018826	Irx5
chr8	92365001	92366000	1000	-0.449392	0.00576522	-5206	NM_018826	Irx5
chr6	88227001	88228000	1000	0.648751	0.00164098	-2734	NM_019964	Dnajb8
chr6	88220001	88221000	1000	0.581053	0.00538485	0	NM_019964	Dnajb8
chr2	60962001	60963000	1000	0.557693	0.00960133	0	NM_020296	Rbms1
chr8	123256001	123257000	1000	-0.591687	0.0039076	0	NM_020497	Zfp276
chr19	5474001	5475000	1000	-0.519436	0.0013764	0	NM_021474	Efemp2
chr11	97440001	97441000	1000	-0.463136	0.00639168	7161	NM_021493	Arhgap23
chr4	156196001	156197000	1000	-0.512092	0.00261848	0	NM_021604	Agrn
chr5	114659001	114660000	1000	0.566188	0.00442853	0	NM_022017	Trpv4
chr9	69761001	69762000	1000	-0.643458	0.00255129	0	NM_022378	Foxb1
chr16	18125001	18126000	1000	0.498722	0.00779961	0	NM_022982	Rtn4r
chr2	92600001	92601000	1000	0.570263	0.00641258	0	NM_023850	Chst1
chr10	80796001	80797000	1000	-0.492755	0.00964502	0	NM_023900	Plekhj1
chr8	71475001	71476000	1000	-0.634777	9.48423e-05	-3808	NM_025600	Dda1
chr9	73103001	73104000	1000	-0.511982	0.00393308	0	NM_025890	Khdc3
chr2	25185001	25186000	1000	-0.481763	0.0013718	-2244	NM_025980	Nrarp
chr17	28201001	28202000	1000	0.521482	0.00843321	3779	NM_027185	Def6
chr15	79827001	79828000	1000	0.568721	0.00818444	4334	NM_028763	Cbx6
chr8	84029001	84030000	1000	0.589729	0.00598668	-5528	NM_028877	Palm3
chr9	44490001	44491000	1000	-0.541066	0.00898212	6137	NM_030256	Bcl9l
chr10	80575001	80576000	1000	-0.520632	0.00316228	0	NM_078477	Klf16
chr9	108826001	108827000	1000	-0.444609	0.00510585	0	NM_080437	Celsr3
chr8	121656001	121657000	1000	0.682097	0.00700473	-2069	NM_080855	Zcchc14
chr11	119938001	119939000	1000	-0.48472	0.0021414	2093	NM_130862	Baiap2
chr1	132298001	132299000	1000	-0.446776	0.0053709	0	NM_144810	Klhdc8a
chr10	81022001	81023000	1000	0.665795	0.000990774	378	NM_145217	Diras1
chr5	25099001	25100000	1000	-0.467744	0.00764429	0	NM_145401	Prkag2
chr15	88852001	88853000	1000	0.569396	0.0074787	7195	NM_145478	Pim3
chr2	76406001	76407000	1000	0.506405	0.00488849	0	NM_145525	Osbpl6
chr7	35584001	35585000	1000	-0.613428	0.00247208	0	NM_145840	Rgs9bp
chr10	127326001	127327000	1000	-0.504627	0.00567528	-275	NM_146011	Arhgap9
chr4	133012001	133013000	1000	-0.428426	0.006883	0	NM_146155	Ahdc1
chr9	63142001	63143000	1000	-0.412084	0.0098295	1981	NM_172446	Skor1
chr9	63137001	63138000	1000	-0.527076	0.00164881	6981	NM_172446	Skor1
chr9	109096001	109097000	1000	-0.531787	0.00177843	0	NM_172775	Plxnb1
chr10	7590001	7591000	1000	-0.612389	0.00251483	0	NM_172784	Lrp11
chr5	36868001	36869000	1000	0.542333	0.00886535	0	NM_172994	Ppp2r2c
chr6	53070001	53071000	1000	-0.662457	0.00201713	0	NM_173406	Jazf1
chr2	165238001	165239000	1000	0.691701	0.00111458	-1265	NM_174988	Cdh22
chr2	25264001	25265000	1000	-0.422642	0.00883052	0	NM_175286	Tprn
chr12	118836001	118837000	1000	0.577782	0.00785911	7330	NM_177082	Sp8
chr7	127613001	127614000	1000	-0.625809	0.002521	0	NM_177226	Zfp629
chr18	7002001	7003000	1000	-0.706989	0.00149142	0	NM_177595	Mkx
chr7	19505001	19506000	1000	-0.565217	0.009815	332	NM_177692	Bloc1s3
chr2	166716001	166717000	1000	-0.702014	0.000624865	-170	NM_177782	Prex1
chr4	155695001	155696000	1000	-0.450394	0.00405313	0	NM_178699	Fndc10
chr12	111377001	111378000	1000	-0.491586	0.00372927	0	NM_183016	Cdc42bpb
chr4	139522001	139523000	1000	0.575067	0.00984774	5549	NM_183148	Iffo2
chr4	46339001	46340000	1000	0.581418	0.00596853	2195	NM_183298	Foxe1
chr1	152091001	152092000	1000	-0.623671	0.00519307	0	NM_197990	1700025G04Rik
chr11	120233001	120234000	1000	-1.24431	4.44913e-08	0	NM_198423	Bahcc1
chr11	120237001	120238000	1000	-0.626616	0.000432209	-2055	NM_198423	Bahcc1
chr11	120234001	120235000	1000	-1.04609	2.43065e-10	0	NM_198423	Bahcc1
chr11	120236001	120237000	1000	-0.65163	0.000291192	-1055	NM_198423	Bahcc1
