# Supplementary material for: Bcor loss perturbs myeloid differentiation and promotes leukaemogenesis
Source: Nat Commun. 2019 Mar 22;10:1347. doi: 10.1038/s41467-019-09250-6 (PMC6430802; doi:10.1038/s41467-019-09250-6)
Supplement: Supplementary file 5 — Supplementary Data 3 [file 41467_2019_9250_MOESM5_ESM.xlsx]

## Sheet: Sheet1
gene	logFC	AveExpr	t	P.Value	adj.P.Val	B
Inppl1	3.8681	3.08184	11.7097	9.09639e-06	0.0759367	2.92681
Crip1	1.77506	6.71074	8.99878	4.97511e-05	0.0830645	2.55304
Mcpt8	-3.1362	4.45888	-9.5218	3.47001e-05	0.0784374	2.52542
Laptm4b	2.51161	4.36717	8.53038	6.97823e-05	0.0970904	2.1259
Prss34	-4.27956	4.76945	-7.49464	0.000156481	0.167123	1.33126
Cfp	-1.77391	5.00942	-7.17043	0.000205305	0.167123	1.23484
Stard10	2.38574	3.80534	7.16985	0.000205407	0.167123	1.17236
Nfix	1.56379	4.22521	7.05639	0.00022641	0.167123	1.12799
Cpa3	-2.85266	3.45595	-7.09488	0.000219025	0.167123	0.906314
Epx	-2.18732	3.3016	-6.90246	0.000258895	0.167123	0.832231
H2-Aa	1.37922	6.8127	6.57968	0.000345602	0.192835	0.786207
Hoxa7	2.65919	2.21762	6.8965	0.000260254	0.167123	0.645159
Tgfbi	1.23451	5.84858	6.35176	0.000426595	0.197768	0.584355
Ddx3y	-7.29052	1.64917	-9.40368	3.75838e-05	0.0784374	0.574033
Eif2s3y	-5.12163	0.451267	-9.79416	2.89603e-05	0.0784374	0.53372
Rab6a	-1.22318	7.12004	-6.29462	0.000450118	0.197768	0.532011
Dmkn	-2.18182	4.20783	-6.16061	0.00051123	0.203226	0.377963
Dmxl2	-2.415	2.6474	-6.50637	0.000369592	0.192835	0.336483
Ankrd63	2.84522	3.16831	6.17123	0.000506061	0.203226	0.331401
Chil1	-1.78769	3.99865	-6.05977	0.000563384	0.213779	0.287523
Ank	2.31856	1.6565	6.52884	0.000362046	0.192835	0.256424
Rab7b	1.23548	6.08401	5.98251	0.0006074	0.22046	0.244385
Ccl9	-1.33459	4.69117	-5.91764	0.00064735	0.22517	0.18335
Aif1	1.56404	5.34429	5.70724	0.000798693	0.239106	-0.0157648
H2-Ab1	1.5954	6.97414	5.66628	0.000832561	0.239106	-0.0675856
Prg3	-2.2149	3.33103	-5.67305	0.000826857	0.239106	-0.113236
Ms4a2	-1.90469	2.85144	-5.71011	0.000796383	0.239106	-0.139997
Pak1	1.39872	6.30445	5.4436	0.0010473	0.273215	-0.289494
Prkce	2.47446	2.65173	5.48402	0.00100411	0.270398	-0.300257
Plekho1	1.28173	5.34909	5.38437	0.00111441	0.281911	-0.338979
Trim12a	-4.40425	1.08152	-6.33129	0.000434859	0.197768	-0.515809
Ppfibp2	2.29342	1.86132	5.34855	0.00115732	0.284156	-0.531807
Rnf144b	1.04222	5.39788	5.11098	0.00149329	0.339129	-0.626537
Clec4e	-2.0304	2.67084	-5.10267	0.00150687	0.339129	-0.688466
Cd53	-1.18249	5.35763	-5.03146	0.00162905	0.339129	-0.704957
H1f0	1.34092	4.61152	5.0138	0.00166103	0.339129	-0.714648
Ckb	1.91799	3.84387	4.97051	0.00174243	0.339129	-0.747912
Ear2	-1.33131	3.64406	-4.96211	0.00175873	0.339129	-0.754908
Apba1	1.25743	3.8232	4.95951	0.00176382	0.339129	-0.759674
Soga1	2.18434	2.28848	4.98706	0.00171079	0.339129	-0.78689
Tlr12	1.78677	3.91965	4.92732	0.00182808	0.339129	-0.794361
Trf	1.11679	4.83191	4.93049	0.00182164	0.339129	-0.809234
Myo1d	-3.37714	1.28912	-5.63528	0.00085927	0.239106	-0.880525
Trim34a	-3.182	0.697692	-5.66895	0.000830312	0.239106	-0.915767
Pabpc1l	-2.45078	1.87373	-5.07593	0.0015515	0.339129	-0.923102
Mapk7	-1.36426	2.89906	-4.73436	0.00227249	0.35192	-1.00222
Zfhx3	1.21403	3.65473	4.71466	0.00232424	0.35192	-1.01894
0610040J01Rik	1.6019	2.35652	4.72549	0.00229562	0.35192	-1.02261
Hoxb4	1.52689	3.2859	4.70495	0.00235022	0.35192	-1.02468
Asns	-2.18968	1.95846	-4.89263	0.00190027	0.344858	-1.03397
Rnf144a	-1.15102	4.4152	-4.69347	0.00238137	0.35192	-1.0538
Hbb-bt	-2.39705	2.43718	-4.7786	0.00216089	0.35192	-1.0665
Slfn4	-2.02121	4.61545	-4.66464	0.00246159	0.35192	-1.08517
Gm2a	0.933721	7.08302	4.70326	0.00235478	0.35192	-1.10574
Rnase12	-1.78622	2.21967	-4.69707	0.00237154	0.35192	-1.11112
Pcgf2	1.89947	3.08562	4.566	0.00275964	0.35192	-1.17212
Irf8	1.15069	7.25686	4.64578	0.00251572	0.35192	-1.17354
Rgag4	1.96975	1.80475	4.628	0.00256794	0.35192	-1.17405
Aldoc	2.4784	1.10699	4.75236	0.00222633	0.35192	-1.17462
Mfhas1	1.92098	1.16168	4.72109	0.00230721	0.35192	-1.18054
Cxxc5	1.32223	2.46836	4.53015	0.00287768	0.35192	-1.21576
Cd74	1.82603	5.64818	4.58166	0.00270978	0.35192	-1.22038
Naaa	1.67301	5.00129	4.56513	0.00276244	0.35192	-1.22227
Afap1	-2.71666	2.79165	-4.56272	0.00277021	0.35192	-1.23518
Alcam	1.43636	3.52365	4.49301	0.00300592	0.35192	-1.26024
Krt18	2.40216	2.34589	4.49635	0.00299412	0.35192	-1.26358
Ids	1.35554	3.11111	4.48127	0.00304774	0.35192	-1.26572
Tesc	-2.23056	4.62544	-4.47637	0.0030654	0.35192	-1.29499
Camsap2	2.27596	2.02261	4.47504	0.00307021	0.35192	-1.3022
Hoxb5	5.02332	0.00552381	4.66449	0.00246203	0.35192	-1.3039
Gpr141	-1.47047	3.17832	-4.43235	0.00322917	0.352788	-1.31615
Ppfia4	1.62972	4.79531	4.47306	0.0030774	0.35192	-1.32216
4933408B17Rik	-2.3037	2.00263	-4.51386	0.00293317	0.35192	-1.34074
Cldn1	-1.6216	2.18687	-4.41932	0.00327947	0.352788	-1.37392
Hoxa9	1.47734	3.69099	4.37915	0.0034401	0.352788	-1.39361
Il1rn	-2.01711	3.31659	-4.34296	0.00359224	0.35511	-1.41421
Cenpv	1.45311	2.59103	4.33752	0.00361575	0.35511	-1.41928
C5ar1	-1.1463	4.8585	-4.37623	0.0034521	0.352788	-1.42953
Dab2ip	0.977279	4.32016	4.36288	0.0035076	0.352788	-1.43461
Plekhg1	-1.7349	1.98195	-4.366	0.00349453	0.352788	-1.46191
H2-DMb1	1.21151	6.93001	4.38776	0.00340496	0.352788	-1.47572
Smo	2.53275	0.969782	4.43064	0.00323571	0.352788	-1.47674
Hoxb3	3.06728	0.386403	4.49526	0.00299798	0.35192	-1.47931
H2-Eb1	1.41946	6.98189	4.38117	0.00343179	0.352788	-1.48375
Krt83	-2.09376	1.62399	-4.36863	0.00348357	0.352788	-1.54928
Rhoq	1.69511	2.62182	4.19143	0.00431517	0.404753	-1.58017
Sdc3	1.31429	3.47868	4.20851	0.00422621	0.400913	-1.58457
Nrg4	1.6857	1.95064	4.16604	0.00445131	0.409321	-1.61936
Abtb2	-1.77378	3.31862	-4.15182	0.00452962	0.409321	-1.63055
Lpl	-1.53639	2.55868	-4.14394	0.00457369	0.409321	-1.63533
Abhd15	1.27856	2.71156	4.14322	0.0045777	0.409321	-1.63655
Itgb7	1.12652	6.62005	4.24085	0.00406317	0.389878	-1.6507
Serpinf1	1.79471	1.65404	4.12907	0.00465806	0.409321	-1.67547
Bcl2l15	-1.70858	2.23439	-4.08417	0.00492347	0.41183	-1.71662
Slc17a9	-1.05865	3.60059	-4.08256	0.00493327	0.41183	-1.72875
Cbfa2t3	1.07369	5.46124	4.13604	0.00461831	0.409321	-1.75096
Rap1gap2	-1.34329	4.70454	-4.10073	0.0048237	0.411533	-1.75203
Ppic	-2.59021	1.18914	-4.28126	0.00386913	0.375576	-1.76528
Mob3b	1.72649	1.63697	4.03464	0.00523572	0.428508	-1.77499
Trp53i11	2.42755	1.17492	4.05995	0.00507352	0.419344	-1.79461
Lbh	0.948229	5.7653	4.09949	0.00483113	0.411533	-1.80699
Cdkn2d	-0.773064	8.14857	-4.10016	0.0048271	0.411533	-1.84246
Acvr2b	1.85886	1.69232	3.94818	0.00583403	0.445405	-1.86349
Armcx2	-0.931048	3.92433	-3.97624	0.00563205	0.445405	-1.87307
Slc40a1	-1.00359	4.30186	-3.98941	0.00553981	0.444677	-1.87402
Fpr1	-1.98286	2.23372	-3.92526	0.00600495	0.445405	-1.88886
Selenow	1.67339	2.01041	3.89659	0.00622656	0.445405	-1.91023
Gramd3	1.08812	3.77861	3.94585	0.00585118	0.445405	-1.91123
Aldh3b1	-1.03941	6.46699	-4.0223	0.0053168	0.430919	-1.91601
Irf2bpl	1.75176	1.41906	3.90705	0.00614472	0.445405	-1.92191
Kdm6a	1.17594	2.9038	3.90145	0.00618837	0.445405	-1.9241
Tal1	1.1978	3.03381	3.90458	0.0061639	0.445405	-1.92717
Camk1d	1.26137	2.75447	3.87978	0.0063606	0.4494	-1.94278
Khk	1.07741	5.6088	3.97051	0.00567264	0.445405	-1.9631
Dbn1	1.54018	1.18788	3.87416	0.00640615	0.4494	-1.97295
Nav1	1.39399	2.31568	3.82444	0.0068247	0.466243	-1.99333
Fgd2	0.80611	5.06176	3.92592	0.00599996	0.445405	-1.99707
Abhd4	1.42618	1.41186	3.8193	0.00686966	0.466243	-2.01431
Fam174b	-1.67359	1.73559	-3.83406	0.00674149	0.465107	-2.01467
Mxd1	-1.05707	6.92322	-3.92299	0.00602219	0.445405	-2.05332
Ralgps2	0.97863	3.02484	3.79963	0.00704471	0.474268	-2.05456
Slc2a3	-1.01347	6.48035	-3.91356	0.00609435	0.445405	-2.05507
Gm3448	1.51538	2.31936	3.76434	0.00737106	0.484483	-2.06221
Alox5	-1.00917	6.34501	-3.89457	0.0062425	0.445405	-2.07534
Slfn1	-2.174	2.56515	-3.72305	0.00777403	0.484483	-2.1063
Plekhg5	1.91347	2.26529	3.71908	0.00781401	0.484483	-2.11273
Prss16	0.854976	3.96965	3.79113	0.00712187	0.475627	-2.11287
Plxnb2	1.33169	1.99914	3.71519	0.00785344	0.484483	-2.11547
Oas1a	-2.90463	2.77581	-3.71488	0.00785658	0.484483	-2.1172
Tmem254a	-0.953947	3.87748	-3.7699	0.00731855	0.484483	-2.12502
Trp53inp2	-1.7281	3.71997	-3.73047	0.00769981	0.484483	-2.15195
Ifi209	1.33458	2.9833	3.70303	0.00797797	0.484483	-2.16918
Gadd45a	-1.44579	3.13022	-3.69174	0.00809552	0.484483	-2.17215
Nop53	0.732837	7.21774	3.83409	0.00674123	0.465107	-2.17297
Rnf217	1.8667	1.60698	3.66008	0.00843544	0.49547	-2.18086
Chd3	0.889053	3.75335	3.72624	0.00774203	0.484483	-2.1832
Tmem254b	-0.931813	3.85507	-3.68894	0.00812501	0.484483	-2.2258
Tmem254c	-0.931813	3.85507	-3.68894	0.00812501	0.484483	-2.2258
Cd68	0.940082	3.95577	3.70056	0.00800355	0.484483	-2.22654
Galnt10	1.40169	4.59815	3.70998	0.00790655	0.484483	-2.24949
Slfn5	1.34541	3.62623	3.65002	0.00854667	0.49547	-2.27094
Gimap9	-1.7188	1.74686	-3.57259	0.00945821	0.526381	-2.28984
Rnf157	0.904334	3.41257	3.62486	0.00883195	0.501366	-2.29277
Mogat2	-0.847566	4.99527	-3.68107	0.0082084	0.485984	-2.29688
Sult1a1	2.37649	1.09086	3.54927	0.0097531	0.530673	-2.32302
Oas1g	-3.07226	2.65225	-3.53296	0.00996515	0.535213	-2.32513
Ppwd1	-0.931947	4.41874	-3.62959	0.00877762	0.501366	-2.33316
Rasl11b	-1.16248	5.29554	-3.65524	0.00848878	0.49547	-2.34217
Lsr	1.11974	3.24607	3.56727	0.00952466	0.526568	-2.35523
Mafg	-0.68889	7.25862	-3.69553	0.00805588	0.484483	-2.35556
Cxcr3	1.59973	2.55616	3.52546	0.0100645	0.535213	-2.35955
Pak4	1.6742	1.17383	3.50588	0.0103286	0.538277	-2.36457
Xdh	-1.56363	5.29277	-3.63229	0.00874662	0.501366	-2.36678
Olfm1	1.26444	2.6411	3.51225	0.0102418	0.537726	-2.38295
Rnase6	1.41398	4.03852	3.5786	0.00938379	0.525744	-2.38641
Ptprs	0.748205	5.25467	3.61997	0.00888862	0.501366	-2.39961
Kmo	1.51395	2.16693	3.47534	0.0107556	0.54364	-2.40014
Fahd1	1.21684	2.23674	3.47442	0.0107688	0.54364	-2.40762
Rab13	-1.25164	2.40843	-3.46597	0.0108904	0.54364	-2.40908
Ltbp3	2.24985	1.03965	3.45706	0.0110203	0.54364	-2.4247
Scrg1	-1.96513	0.994361	-3.51998	0.0101376	0.535624	-2.42719
Acp5	-0.955416	3.05805	-3.48585	0.0106065	0.54364	-2.43141
Tmem71	-1.81798	2.21314	-3.42252	0.0115399	0.550487	-2.45176
Fgf3	2.69698	0.701894	3.44064	0.0112641	0.548083	-2.46164
Oas3	-1.61637	2.3102	-3.3945	0.011981	0.56828	-2.48735
H2-Ob	1.46811	2.89899	3.43828	0.0112997	0.548083	-2.49316
Tnfsf13b	-1.42875	2.35508	-3.38524	0.0121308	0.572135	-2.50493
Inhba	-1.01716	6.10121	-3.55661	0.00965928	0.530498	-2.50815
1700025G04Rik	1.15664	3.59649	3.46295	0.0109343	0.54364	-2.51034
Pdlim1	-0.957117	3.6326	-3.45363	0.0110708	0.54364	-2.5129
Plk3	-1.58272	2.72064	-3.36719	0.0124285	0.573627	-2.54479
Cd27	1.17796	1.80753	3.33608	0.0129601	0.587996	-2.55647
Lbp	-0.69271	7.53513	-3.52536	0.0100657	0.535213	-2.58503
Psap	0.671868	9.99744	3.54643	0.00978961	0.530673	-2.58662
Atp1a3	0.926264	3.12102	3.37787	0.0122513	0.573627	-2.59004
Retnlg	-1.97216	7.05718	-3.50204	0.0103812	0.538277	-2.60134
Epb41l4b	1.15212	2.35511	3.31332	0.0133648	0.602998	-2.61293
Snx22	1.53689	1.75466	3.27821	0.0140157	0.613309	-2.62342
Zmpste24	-1.0441	5.93785	-3.45885	0.0109941	0.54364	-2.63206
Prkag2	0.728855	5.05703	3.42766	0.011461	0.549864	-2.64449
Atg16l2	-0.737791	6.35039	-3.46039	0.0109716	0.54364	-2.64874
Enah	-1.65122	1.50792	-3.24971	0.0145692	0.613309	-2.65538
Pilra	-1.22735	4.22733	-3.36385	0.0124844	0.573627	-2.66589
Cmtm8	1.8898	1.20511	3.23619	0.0148399	0.616335	-2.66615
Chn2	0.942509	2.47338	3.26113	0.0143447	0.613309	-2.68945
Cxcr2	-1.40263	2.03043	-3.2195	0.0151816	0.621876	-2.69279
Rgs10	0.847088	4.13823	3.34305	0.012839	0.585682	-2.70248
Ceacam10	-1.65696	3.38064	-3.27457	0.0140851	0.613309	-2.70646
Sh3pxd2a	1.69397	1.11432	3.1891	0.015826	0.63517	-2.72067
Ifngr1	0.607127	8.6632	3.43441	0.0113582	0.548083	-2.72149
Phlda1	-1.61504	2.72097	-3.21877	0.0151968	0.621876	-2.73247
Zfp703	0.886845	5.39671	3.37033	0.012376	0.573627	-2.73926
Srgap3	1.59613	1.68001	3.17767	0.0160757	0.642105	-2.74212
Stfa3	-2.01264	3.16807	-3.22739	0.0150191	0.62069	-2.74591
Fbxo10	-1.46584	1.82841	-3.16558	0.0163444	0.645509	-2.74893
Exosc9	-1.47439	4.46053	-3.30546	0.0135075	0.602998	-2.75496
Ptprcap	-0.896543	3.46892	-3.25767	0.0144124	0.613309	-2.75508
Gstt3	0.999266	3.18976	3.2546	0.0144725	0.613309	-2.75585
Adssl1	0.748711	4.84517	3.30634	0.0134915	0.602998	-2.79565
Id2	0.666806	7.94569	3.36256	0.012506	0.573627	-2.80965
Ndrg2	-1.78079	3.41582	-3.19818	0.0156305	0.633413	-2.81156
Hist1h1d	0.971768	3.98434	3.25312	0.0145017	0.613309	-2.81213
Akt3	0.930915	2.41002	3.15792	0.0165174	0.647358	-2.81589
Il10ra	1.48731	2.34052	3.14945	0.0167107	0.651872	-2.81591
Pirb	-1.23292	5.06673	-3.27782	0.014023	0.613309	-2.8314
Rassf4	0.827485	4.63412	3.24912	0.0145808	0.613309	-2.8605
Vpreb1	-1.55	2.90043	-3.12679	0.01724	0.669393	-2.86121
Lilr4b	-1.46042	4.1353	-3.16343	0.0163929	0.645509	-2.92429
Siglecg	-0.713647	5.96681	-3.24347	0.0146935	0.613309	-2.92903
Kbtbd11	1.74606	2.30514	3.05086	0.0191483	0.710445	-2.93374
Mllt6	1.15385	1.93111	3.02834	0.0197568	0.710628	-2.93974
Cd2ap	1.20299	2.46958	3.06201	0.0188545	0.705523	-2.94217
Pgpep1	1.02962	2.18653	3.03776	0.0194996	0.710628	-2.94794
Ly6g	-1.91698	7.37227	-3.25136	0.0145365	0.613309	-2.95121
Mmp8	-2.04078	7.62521	-3.25283	0.0145075	0.613309	-2.95393
Moap1	-0.824212	2.92112	-3.06961	0.0186571	0.704747	-2.95713
Ankrd22	-1.07999	5.30321	-3.19074	0.0157905	0.63517	-2.96445
S100a6	-1.36709	9.25519	-3.24481	0.0146666	0.613309	-2.98329
Kctd14	1.04416	2.57125	3.0378	0.0194987	0.710628	-2.98446
Psmb10	0.634637	6.04326	3.20853	0.0154107	0.627556	-2.98827
Cltb	1.42784	1.38398	2.94666	0.0221419	0.737387	-3.01081
Ahnak	0.885351	3.95123	3.10262	0.0178243	0.685703	-3.01238
2003-09-01	1.57752	2.5603	3.00478	0.0204153	0.719102	-3.01717
Ankrd28	-0.679907	5.7794	-3.17282	0.016183	0.643314	-3.01825
Ampd3	-1.32802	3.36608	-3.0416	0.0193959	0.710628	-3.02529
Fkbp11	-0.879059	2.55044	-2.9815	0.0210891	0.730505	-3.03628
Tmem109	0.675322	4.48027	3.10766	0.0177008	0.684104	-3.04254
Tex15	-1.18165	2.3127	-2.94782	0.0221059	0.737387	-3.04881
Igf2r	-2.62556	0.862529	-2.92264	0.0229002	0.743969	-3.04889
Clec9a	1.18754	1.84007	2.92441	0.0228434	0.743969	-3.06399
Nod1	-0.768057	4.88259	-3.09858	0.0179241	0.686376	-3.06968
Fn1	-2.72336	2.52444	-2.90618	0.0234359	0.755379	-3.07226
Fndc10	1.73072	1.32202	2.89043	0.0239608	0.75567	-3.07612
Gm20604	-0.860441	3.05002	-2.98641	0.020945	0.730505	-3.07683
Nfatc1	1.2168	1.57887	2.89471	0.0238166	0.75567	-3.08412
Ccne1	-0.783913	4.69983	-3.07715	0.0184633	0.700597	-3.08709
Haao	0.897489	2.67814	2.96779	0.0214969	0.737387	-3.08829
Bcat2	-0.950463	2.67982	-2.94363	0.0222361	0.737387	-3.09089
Pgap2	-0.729918	3.61742	-3.01823	0.0200365	0.714808	-3.0912
Rnf19a	-0.761853	4.95703	-3.08361	0.0182987	0.697525	-3.09488
6430548M08Rik	-0.814912	4.46402	-3.05908	0.0189312	0.705523	-3.09756
Nek6	1.06018	2.41169	2.93911	0.0223773	0.738363	-3.0986
Tef	0.844168	3.84385	3.03066	0.019693	0.710628	-3.10245
N4bp3	1.09027	2.26922	2.91977	0.0229928	0.743969	-3.10618
Pag1	-1.04407	3.63675	-3.00041	0.0205399	0.72045	-3.11207
Fam105a	0.962158	2.8032	2.95922	0.021756	0.737387	-3.11306
Lilrb4a	-1.30892	4.36855	-3.03412	0.0195985	0.710628	-3.11874
Sgk1	-1.14618	2.23185	-2.86902	0.0246941	0.766344	-3.14311
Cd33	-1.11503	5.37237	-3.06138	0.018871	0.705523	-3.14578
Nat6	0.911991	3.2936	2.96178	0.0216784	0.737387	-3.15372
Tmem41a	-1.08233	1.90971	-2.82881	0.0261368	0.7816	-3.16841
Hbb-bs	-1.86275	2.56439	-2.84605	0.0255076	0.778284	-3.17282
Cracr2b	0.825242	3.63781	2.96167	0.0216818	0.737387	-3.18108
Plekhm3	1.26388	2.70031	2.89532	0.0237963	0.75567	-3.18435
Ccr1	-1.28736	2.0063	-2.81602	0.0266141	0.783808	-3.18833
Alad	0.714515	3.91721	2.96404	0.02161	0.737387	-3.19896
Vcl	-0.783685	5.68391	-3.03107	0.0196819	0.710628	-3.2084
Mycl	1.24383	2.05485	2.82416	0.0263092	0.7816	-3.21041
Scn2b	-2.0018	1.22168	-2.76183	0.0287407	0.805124	-3.21052
Clec5a	-0.789137	5.31271	-3.00835	0.0203141	0.719102	-3.22043
5031439G07Rik	0.7014	5.45967	3.00666	0.0203618	0.719102	-3.24191
Zcchc11	0.793842	2.81421	2.86114	0.0249701	0.772037	-3.24546
Stx3	1.01018	2.23323	2.8084	0.0269028	0.78526	-3.25134
Mpv17l	-1.02871	1.93406	-2.76209	0.0287299	0.805124	-3.25358
Selenop	-1.19122	2.91103	-2.83471	0.0259197	0.781148	-3.254
Arhgap22	1.89712	1.99629	2.7735	0.0282679	0.805124	-3.26496
B3gnt8	1.02209	7.42132	3.02552	0.0198342	0.710628	-3.26999
P3h3	-1.90549	2.0564	-2.73108	0.0300261	0.814801	-3.27773
Ctsl	-1.17268	2.8799	-2.81142	0.0267878	0.784648	-3.28933
Ldhb	0.808596	3.82464	2.89095	0.0239432	0.75567	-3.29221
Glb1l	1.43871	1.63601	2.72912	0.0301102	0.814801	-3.29505
Rap2c	-0.651003	6.34144	-2.98326	0.0210373	0.730505	-3.30602
Tifa	0.844968	4.02136	2.88721	0.0240694	0.75567	-3.3123
Treml4	-1.04585	2.05449	-2.72182	0.0304247	0.814801	-3.31947
Slc50a1	0.719644	3.91301	2.87445	0.024506	0.763344	-3.3217
Gca	-0.586124	5.53244	-2.94594	0.0221642	0.737387	-3.32252
A530064D06Rik	-1.1731	2.12438	-2.71894	0.0305501	0.814801	-3.32603
Acss1	0.697735	4.19401	2.88427	0.0241691	0.75567	-3.3296
Gria3	0.927775	4.37329	2.89153	0.0239237	0.75567	-3.33299
Cnst	-0.868664	2.25006	-2.72537	0.0302713	0.814801	-3.33504
Jaml	1.38655	5.82721	2.9482	0.0220943	0.737387	-3.33888
Il18rap	-0.59358	5.28176	-2.92159	0.0229339	0.743969	-3.34163
Pea15a	1.07117	2.58434	2.76656	0.0285481	0.805124	-3.34438
Itga2b	-0.880311	3.32579	-2.80489	0.0270367	0.786419	-3.34868
Dgkz	0.602665	6.58535	2.94288	0.0222594	0.737387	-3.37348
Dpysl2	0.909288	3.18188	2.78703	0.0277302	0.795505	-3.38131
Aff3	1.4044	1.83472	2.66425	0.0330325	0.840305	-3.39499
Zfand2a	-0.913002	2.47528	-2.69609	0.0315625	0.826099	-3.39927
Lrrk1	0.683661	4.36153	2.83986	0.0257315	0.778284	-3.4035
Lyz2	-0.72925	8.78212	-2.93178	0.0226086	0.743056	-3.41815
Hint3	0.733563	3.16046	2.74992	0.0292316	0.814284	-3.43058
Rgs12	0.902326	2.08819	2.65823	0.0333183	0.840305	-3.43107
Csad	0.73259	3.446	2.76637	0.0285556	0.805124	-3.43308
Ptpru	0.830697	4.83131	2.84192	0.025657	0.778284	-3.43422
Ints4	-0.737691	2.84883	-2.70262	0.0312699	0.826081	-3.4424
Ptafr	-0.848073	4.83301	-2.82427	0.026305	0.7816	-3.44547
Iffo1	1.04536	3.21567	2.74228	0.0295509	0.814284	-3.44596
Il1r2	-0.969305	6.52535	-2.88628	0.0241009	0.75567	-3.44598
Slc9a9	1.26061	1.40259	2.59359	0.0365561	0.857399	-3.44673
Etv6	0.673784	5.50021	2.85462	0.0252007	0.776294	-3.45719
Dapk2	-1.14218	1.89434	-2.59202	0.0366387	0.857399	-3.45721
Nudt6	-1.0843	1.9919	-2.59849	0.0362995	0.857399	-3.4573
Ccdc85b	0.742689	3.04137	2.72092	0.030464	0.814801	-3.45876
Pla2g4a	-0.77455	2.5192	-2.65859	0.0333015	0.840305	-3.45876
Pbx3	1.04952	4.844	2.82034	0.0264518	0.783049	-3.46569
Cdkn1a	1.2827	2.90566	2.69598	0.0315675	0.826099	-3.47463
Zfp36l1	1.24261	1.40938	2.56534	0.0380726	0.864461	-3.48298
Gm14548	-1.62851	3.08072	-2.66804	0.0328538	0.840305	-3.49101
Il11ra1	0.634199	5.39211	2.8259	0.0262444	0.7816	-3.49133
Tmcc2	1.10619	1.93247	2.59582	0.0364392	0.857399	-3.49405
Nacc2	1.64052	1.92797	2.58902	0.0367973	0.857399	-3.50049
Pcna	0.593698	6.37137	2.84345	0.0256013	0.778284	-3.50877
Ly6e	0.529866	6.75331	2.84613	0.0255047	0.778284	-3.51375
Lrrc24	1.08282	1.72688	2.56086	0.0383191	0.864461	-3.51716
Zfp697	1.48713	1.86069	2.5712	0.0377529	0.864461	-3.51769
Frat2	0.728757	5.76795	2.81466	0.0266652	0.783808	-3.52742
Ifi30	0.733256	3.57972	2.70477	0.0311738	0.826081	-3.52909
Ccdc102a	1.6803	2.42241	2.60144	0.0361462	0.857399	-3.53283
Arl4c	0.877328	3.7285	2.70959	0.0309603	0.82311	-3.53431
Pja1	-0.992082	3.04482	-2.64167	0.0341182	0.852751	-3.5345
Batf3	1.86696	2.18439	2.57245	0.0376848	0.864461	-3.53735
Zfp316	0.738827	3.08248	2.64749	0.0338352	0.848217	-3.56319
Mthfd1l	-0.587371	6.37906	-2.80185	0.0271536	0.787076	-3.56383
Map3k14	0.83867	2.57701	2.60202	0.0361158	0.857399	-3.56525
Xcr1	1.03384	3.5219	2.67273	0.0326342	0.840305	-3.56812
Arap3	-1.05974	6.39201	-2.7877	0.0277039	0.795505	-3.57956
Slamf7	1.92059	2.59733	2.57627	0.0374782	0.864275	-3.57967
Ccdc88a	0.657569	3.52267	2.66414	0.0330377	0.840305	-3.58043
Adam8	-1.26058	4.92118	-2.72414	0.0303246	0.814801	-3.58729
Trex1	1.10421	2.96257	2.61979	0.0352059	0.857399	-3.58826
Deptor	0.853571	3.88232	2.67772	0.0324022	0.840305	-3.59163
Fabp5	-0.673596	5.03458	-2.73024	0.030062	0.814801	-3.59297
Abhd5	-0.600813	7.37148	-2.79055	0.0275919	0.795505	-3.60325
Tmem120a	-0.86483	3.98037	-2.66025	0.0332224	0.840305	-3.61141
Smad3	0.860905	3.41997	2.62859	0.0347645	0.857399	-3.62034
Ppat	-0.607566	4.06798	-2.65968	0.0332493	0.840305	-3.62315
Mtss1	0.670849	2.91682	2.58861	0.0368191	0.857399	-3.62615
Itgb2l	-0.902018	6.01029	-2.74091	0.0296085	0.814284	-3.631
E2f2	-0.535365	5.99893	-2.74304	0.0295189	0.814284	-3.6323
Ceacam1	-0.553085	6.06209	-2.74373	0.0294901	0.814284	-3.634
Nub1	0.578563	5.81549	2.73986	0.0296529	0.814284	-3.63568
Aldh3b3	-1.39602	1.90451	-2.44602	0.045235	0.922185	-3.63661
Grcc10	0.519189	7.20722	2.76442	0.0286349	0.805124	-3.63735
Pced1a	0.613602	4.81684	2.69052	0.0318148	0.829969	-3.64521
Nsdhl	0.819263	1.84817	2.46964	0.0437137	0.91003	-3.64795
Smad1	0.806638	2.43366	2.52048	0.0406164	0.893736	-3.65849
Zeb2	0.728988	2.95926	2.56714	0.037974	0.864461	-3.66001
Npc2	0.655981	8.99927	2.76434	0.0286383	0.805124	-3.66348
Stk17b	-0.609218	4.47934	-2.64953	0.0337362	0.848217	-3.66881
Glrx	-0.594034	6.79841	-2.73476	0.0298692	0.814801	-3.6719
Slc43a2	0.940464	4.01883	2.62336	0.0350259	0.857399	-3.67847
Bora	-0.921608	3.2594	-2.55912	0.0384155	0.864461	-3.68029
Eri3	0.658135	3.50051	2.58761	0.0368719	0.857399	-3.68434
St14	0.744117	2.67634	2.51935	0.0406827	0.893736	-3.69076
Arhgap26	0.825926	2.54615	2.50436	0.0415731	0.899683	-3.69456
Prkd2	-0.525021	5.29367	-2.66739	0.0328846	0.840305	-3.70068
Mmgt1	-0.694786	4.02747	-2.60016	0.0362125	0.857399	-3.70169
Il15	-0.931253	2.40008	-2.46029	0.0443096	0.917857	-3.70212
Xlr4c	-1.46031	3.31068	-2.51644	0.0408544	0.895151	-3.70517
Sh3pxd2b	0.603225	3.7545	2.58556	0.0369807	0.857542	-3.70907
Ctss	0.733334	5.38411	2.67057	0.0327352	0.840305	-3.71042
Cdk5r1	0.550101	6.59481	2.69791	0.0314808	0.826099	-3.72112
Eid2b	0.909467	1.85188	2.41099	0.0475919	0.931158	-3.72461
Aldh3a2	-0.890057	2.35903	-2.43613	0.0458876	0.922185	-3.7252
Hacd4	-1.54689	3.12113	-2.4933	0.0422433	0.903169	-3.73448
Xrcc3	0.714671	2.81192	2.49118	0.0423725	0.903169	-3.74683
B4galnt1	0.606176	5.2915	2.6367	0.0343621	0.853733	-3.75232
Pram1	-0.578437	5.48607	-2.63855	0.0342712	0.853733	-3.75274
1190002N15Rik	0.689416	2.95781	2.49487	0.0421475	0.903169	-3.75918
Anxa1	-1.33905	4.17089	-2.55701	0.0385324	0.864461	-3.76334
Tmem205	0.603685	4.58	2.58951	0.0367711	0.857399	-3.77012
Zfp282	0.712051	4.88702	2.59947	0.0362486	0.857399	-3.7788
Zfp260	0.705452	2.36601	2.42233	0.0468153	0.928169	-3.78067
Camk1	0.72004	2.85968	2.47005	0.0436876	0.91003	-3.78177
Tsc22d1	0.946825	2.51237	2.43017	0.046286	0.922185	-3.78932
Pdia5	-0.783154	2.6532	-2.42423	0.0466862	0.927944	-3.79086
Dnmt3a	0.532941	4.55519	2.55951	0.0383937	0.864461	-3.81034
Dfna5	-0.62249	4.0523	-2.52157	0.0405524	0.893736	-3.81461
1600014C10Rik	-0.746058	4.51634	-2.54643	0.039124	0.873282	-3.81473
AA467197	-0.824123	6.61334	-2.62834	0.0347765	0.857399	-3.81707
Adtrp	-1.12005	3.56746	-2.47991	0.0430689	0.907777	-3.81732
A530032D15Rik	-0.80256	2.4783	-2.38424	0.0494766	0.947093	-3.82262
Grk3	0.72787	3.902	2.50715	0.0414059	0.899683	-3.83097
Pafah1b3	0.802149	3.55407	2.47828	0.0431705	0.907777	-3.84075
P2ry6	1.368	3.23638	2.45496	0.0446529	0.918924	-3.84107
Ero1l	-0.527812	7.32163	-2.62226	0.0350812	0.857399	-3.84275
Rrm2	-0.507855	6.67167	-2.61203	0.0356007	0.857399	-3.84394
Haus4	0.587528	3.92712	2.49684	0.0420275	0.903169	-3.84753
Sfxn5	-1.62174	3.22183	-2.41055	0.0476221	0.931158	-3.85117
Picalm	-0.613011	7.20254	-2.61481	0.0354584	0.857399	-3.85152
Cyp4f13	0.917652	3.02642	2.43033	0.0462752	0.922185	-3.85495
Tmem106c	0.767197	3.07602	2.43383	0.0460407	0.922185	-3.85578
Cep131	0.598175	3.64945	2.47157	0.0435919	0.91003	-3.85848
Ccdc57	0.752696	3.31095	2.4484	0.0450789	0.922185	-3.85958
E2f7	-0.755427	4.12977	-2.49056	0.0424104	0.903169	-3.86235
Gstt2	-0.609628	5.40536	-2.55696	0.0385352	0.864461	-3.86274
Pip4k2a	0.530595	4.77554	2.53093	0.0400085	0.888274	-3.86715
Slc25a37	0.569659	7.14535	2.5983	0.0363094	0.857399	-3.87333
Slc30a6	-0.583815	3.93808	-2.4705	0.0436594	0.91003	-3.87686
Tapt1	-0.600645	5.0626	-2.53107	0.0400006	0.888274	-3.87718
Shtn1	0.809664	2.66106	2.37881	0.0498683	0.947093	-3.87998
Cox7a2l	0.508481	8.69153	2.60509	0.035957	0.857399	-3.88604
Abcc5	-0.523067	5.12784	-2.52086	0.0405942	0.893736	-3.897
Sh3rf1	0.594281	3.16555	2.40884	0.0477403	0.931158	-3.89971
Adcy9	0.758386	4.04747	2.4576	0.0444825	0.918924	-3.91281
Echs1	0.500215	5.18507	2.51219	0.0411057	0.8983	-3.92161
Ppm1g	-0.508345	8.22689	-2.56252	0.0382278	0.864461	-3.93845
Kdm6b	-0.768731	3.64501	-2.40168	0.0482394	0.936518	-3.94182
Arhgap21	0.645324	3.66611	2.39925	0.0484096	0.936953	-3.96068
Mmp9	-1.29506	9.36945	-2.55534	0.0386253	0.864461	-3.96086
Kdm2b	0.655047	5.34655	2.49194	0.0423264	0.903169	-3.96146
Stradb	-0.583796	4.12234	-2.41997	0.0469755	0.928169	-3.96313
Galnt4	0.535977	5.15782	2.48169	0.0429582	0.907777	-3.96333
Il2rg	-0.687021	4.04595	-2.41356	0.0474146	0.931158	-3.96334
Slc29a3	0.658802	5.14268	2.48101	0.0430004	0.907777	-3.96368
Csnk1e	0.56373	4.04878	2.41916	0.0470311	0.928169	-3.96663
Trem1	-0.913626	4.52424	-2.43214	0.046154	0.922185	-3.97393
Ada	-0.603141	4.56159	-2.43467	0.0459852	0.922185	-3.97649
Zfp787	0.918694	3.82285	2.39394	0.0487842	0.940533	-3.9819
Rcc1l	-0.513088	4.41048	-2.40946	0.0476974	0.931158	-4.00188
Anxa6	0.657851	5.22654	2.45436	0.0446913	0.918924	-4.00704
Dtx3l	0.557616	5.3806	2.44721	0.045157	0.922185	-4.02692
Itgam	-0.509973	5.54006	-2.44405	0.0453641	0.922185	-4.03361
Serpinb1a	-0.692149	9.37291	-2.50561	0.0414982	0.899683	-4.03448
Zfp593	0.589207	4.47943	2.38783	0.0492191	0.94533	-4.04655
Scamp1	-0.706987	5.51761	-2.43033	0.0462749	0.922185	-4.04828
Lyz1	-0.79002	10.2996	-2.50391	0.0416001	0.899683	-4.05086
Rilpl2	-0.715381	5.15171	-2.39816	0.0484863	0.936953	-4.06956
Amz1	0.970739	4.85615	2.38726	0.0492595	0.94533	-4.07727
Psme1	0.51522	6.33961	2.43581	0.045909	0.922185	-4.08862
Lcn2	-0.596068	10.5264	-2.47913	0.0431178	0.907777	-4.09091
Plaur	-0.646193	6.04674	-2.4045	0.0480421	0.934861	-4.11526
Ltf	-0.756202	11.6645	-2.46698	0.0438821	0.911264	-4.13142
Cirbp	0.515481	5.86078	2.37834	0.0499024	0.947093	-4.15232
