# Supplementary material for: Bcor loss perturbs myeloid differentiation and promotes leukaemogenesis
Source: Nat Commun. 2019 Mar 22;10:1347. doi: 10.1038/s41467-019-09250-6 (PMC6430802; doi:10.1038/s41467-019-09250-6)
Supplement: Supplementary file 6 — Supplementary Data 4 [file 41467_2019_9250_MOESM6_ESM.xlsx]

## Sheet: Sheet1
chr	st	end	logFC	Pvalue	dist	Gene
chr1	36069001	36070000	-0.387321	0.0054476	1101	Hs6st1
chr1	56971001	56972000	-0.83931	3.1e-05	357	Satb2
chr1	56976001	56977000	-0.655413	0.000579268	-4643	Satb2
chr1	64735001	64736000	-0.383125	0.0045486	2249	Fzd5
chr1	74124001	74125000	-0.444602	0.00999534	-54	Tns1
chr1	97661001	97662000	-0.768139	0.000710383	175	D1Ertd622e
chr1	172315001	172316000	0.566445	0.00405931	3134	Igsf8
chr10	19850001	19851000	-0.429313	0.00184639	958	Slc35d3
chr10	61696001	61697000	-0.537146	0.00199724	987	Tysnd1
chr10	79993001	79994000	0.764504	4.46e-06	-2993	Abca7
chr10	80021001	80022000	0.50552	0.00131943	4848	Hmha1
chr10	80022001	80023000	0.548228	0.000348395	5848	Hmha1
chr10	80136001	80137000	0.54262	0.000739551	2864	Dos
chr10	80152001	80153000	0.468529	0.00456415	4229	Midn
chr10	80153001	80154000	0.55491	0.000645367	5229	Midn
chr10	80337001	80338000	0.4892	0.00567512	7548	Reep6
chr10	80534001	80535000	0.564861	0.0025557	4623	Atp8b3
chr10	81263001	81264000	0.59516	0.00636616	3433	Mrpl54
chr10	120477001	120478000	0.424572	0.00789403	-1032	Hmga2
chr10	126979001	126980000	-0.703295	1.12e-05	784	Ctdsp2
chr10	126980001	126981000	-0.441098	0.000959889	1784	Ctdsp2
chr10	127052001	127053000	0.4637	0.00805314	4251	Cyp27b1
chr10	127059001	127060000	-0.414257	0.0021003	683	2009-03-01
chr10	127524001	127525000	0.438629	0.00396947	-2057	Shmt2
chr11	4746001	4747000	-0.415974	0.00112115	277	Cabp7
chr11	5059001	5060000	-0.357732	0.00630788	1373	Rasl10a
chr11	5061001	5062000	-0.462916	0.000337013	3373	Rasl10a
chr11	5443001	5444000	-0.357555	0.00932776	1346	Znrf3
chr11	32221001	32222000	-0.456575	0.000804192	799	Rhbdf1
chr11	33202001	33203000	-0.587489	0.000723459	1087	Tlx3
chr11	53479001	53480000	-0.490394	0.00164854	-665	Gm9945
chr11	53519001	53520000	-0.486697	0.00842402	-299	2008-09-01
chr11	69365001	69366000	-0.502084	0.00369449	3905	Chd3
chr11	69557001	69558000	0.494416	0.0076795	2704	Efnb3
chr11	69834001	69835000	-0.448182	0.00612721	3283	Nlgn2
chr11	75520001	75521000	0.556817	0.00977364	6961	Scarf1
chr11	78395001	78396000	0.633118	0.000948742	-8943	Foxn1
chr11	80301001	80302000	-0.449734	0.00124825	589	Rhbdl3
chr11	84527001	84528000	-0.375925	0.00783013	-1486	Lhx1
chr11	85835001	85836000	0.353878	0.00847643	2950	Tbx2
chr11	96276001	96277000	0.498441	0.00168129	5044	Hoxb9
chr11	96280001	96281000	0.505558	0.00284565	-1404	Hoxb8
chr11	96283001	96284000	0.470177	0.000344482	1596	Hoxb8
chr11	96298001	96299000	0.449907	0.00695925	-4094	Hoxb5
chr11	96304001	96305000	-0.726116	3.1e-05	1906	Hoxb5
chr11	97440001	97441000	-0.417779	0.00763242	-9659	Arhgap23
chr11	97629001	97630000	-0.34065	0.00751434	215	E130012A19Rik
chr11	97663001	97664000	-0.548279	0.000957532	87	Mllt6
chr11	98937001	98938000	-0.479004	0.00114905	-217	Rara
chr11	100394001	100395000	0.818298	0.000170476	3248	Jup
chr11	101164001	101165000	-0.356877	0.00946106	6850	Plekhh3
chr11	102437001	102438000	-0.551005	0.00114801	7186	Grn
chr11	115266001	115267000	-0.311623	0.00929089	742	Grin2c
chr11	115456001	115457000	0.658183	0.00356844	-5977	Slc16a5
chr11	116647001	116648000	0.668926	0.00150891	6812	Cygb
chr11	117968001	117969000	-0.358475	0.00329837	685	Socs3
chr11	120237001	120238000	-0.60572	9.9e-05	4554	Bahcc1
chr12	3366001	3367000	-0.535808	0.0018682	1369	Kif3c
chr12	3808001	3809000	-0.597664	2.16e-05	1471	Dnmt3a
chr12	15815001	15816000	-0.590497	0.00511304	1284	Trib2
chr12	17693001	17694000	-0.818019	0.00110998	2687	Hpcal1
chr12	73549001	73550000	0.663523	0.00154973	-3106	Tmem30b
chr12	80112001	80113000	-0.471595	0.00072105	512	Zfp36l1
chr12	80757001	80758000	-0.363474	0.00645374	3040	Ccdc177
chr12	80758001	80759000	-0.613846	3.48e-06	2040	Ccdc177
chr12	83758001	83759000	0.553149	0.00268558	-5133	Papln
chr12	84572001	84573000	0.520397	0.00280006	2739	Vsx2
chr12	86883001	86884000	-0.364243	0.00482482	1313	Irf2bpl
chr12	86884001	86885000	-0.652645	3.62e-06	313	Irf2bpl
chr12	108274001	108275000	-0.470002	0.00734589	916	Ccdc85c
chr12	108328001	108329000	-0.582319	0.00548142	-5876	Cyp46a1
chr12	110278001	110279000	-0.70375	0.0024958	-567	Dio3
chr12	111671001	111672000	-0.567448	2.03e-05	837	Ckb
chr12	111815001	111816000	-0.687158	9.17e-05	1331	Zfyve21
chr12	112929001	112930000	-0.461767	0.00525344	-6	Jag2
chr13	24638001	24639000	-0.525885	0.000514386	-147	Fam65b
chr13	31559001	31560000	-0.539856	0.0048145	-168	A530084C06Rik
chr13	55824001	55825000	-0.434566	0.00846635	6924	Pitx1
chr13	55828001	55829000	-0.446246	0.000649797	2924	Pitx1
chr13	55830001	55831000	-0.359616	0.00684891	924	Pitx1
chr13	55831001	55832000	-0.422218	0.00289887	-76	Pitx1
chr13	55835001	55836000	-0.479215	0.00114227	-4076	Pitx1
chr13	55839001	55840000	-0.624801	0.00265116	-8076	Pitx1
chr13	56605001	56606000	-0.53517	0.00623733	-4102	Tgfbi
chr13	58273001	58274000	-0.465664	0.00683457	687	Gkap1
chr13	110399001	110400000	0.737295	0.00146581	4457	Plk2
chr14	21847001	21848000	-0.482649	0.00452756	1476	Comtd1
chr14	21985001	21986000	-0.394206	0.000835528	4100	Zfp503
chr14	21986001	21987000	-0.483623	0.00115837	3100	Zfp503
chr14	45657001	45658000	-0.696788	0.00104668	597	Ddhd1
chr14	46882001	46883000	-0.618487	0.000341487	-353	Samd4
chr14	46883001	46884000	-0.435513	0.00787638	647	Samd4
chr14	49173001	49174000	-0.634817	0.00297193	903	Naa30
chr14	54576001	54577000	-0.309097	0.00506569	1160	Ajuba
chr14	69391001	69392000	-0.575738	0.000905136	647	Gm21451
chr14	69392001	69393000	-0.699879	0.000564461	1647	Gm21451
chr14	78307001	78308000	-0.687481	0.000451603	542	Tnfsf11
chr14	121496001	121497000	0.490202	0.00505774	8753	Slc15a1
chr14	122466001	122467000	0.504415	0.00949008	-824	Zic5
chr15	7148001	7149000	0.552462	0.00224927	-5852	Lifr
chr15	7158001	7159000	0.535391	0.0055299	4148	Lifr
chr15	28022001	28023000	-0.82614	0.000124576	3347	Trio
chr15	31367001	31368000	-0.608072	2.65e-05	225	Ankrd33b
chr15	73431001	73432000	0.717356	3.85e-05	-8310	Ptk2
chr15	76517001	76518000	-0.365172	0.00850597	4628	Scrt1
chr15	78438001	78439000	0.535082	0.00572655	9873	Kctd17
chr15	78476001	78477000	0.7164	0.00220389	-7867	Tmprss6
chr15	80172001	80173000	0.51451	0.00627559	-1220	Mgat3
chr15	82212001	82213000	-0.480929	0.000512337	314	AI848285
chr15	83102001	83103000	0.73751	0.00193042	2297	Serhl
chr15	86058001	86059000	-0.617458	0.00282453	806	Gramd4
chr15	98637001	98638000	0.457657	0.00585578	2737	Cacnb3
chr15	99087001	99088000	-0.395413	0.00328057	316	C1ql4
chr15	102963001	102964000	0.422134	0.00388924	-3295	Hoxc10
chr15	102977001	102978000	0.486267	0.0013436	469	Hoxc9
chr15	102978001	102979000	0.386942	0.00911283	1469	Hoxc9
chr15	103009001	103010000	0.778679	8.38e-05	22	Hoxc6
chr15	103035001	103036000	0.579375	0.00152184	1106	Hoxc4
chr16	17647001	17648000	-0.523813	0.00125691	1026	Ccdc74a
chr16	18586001	18587000	-0.417519	0.0023246	468	Tbx1
chr16	30063001	30064000	-0.471397	0.00575236	-1839	Hes1
chr16	32793001	32794000	0.542234	0.00138321	3934	Muc20
chr16	37776001	37777000	-0.534105	0.00952269	-372	Fstl1
chr16	76372001	76373000	-0.771964	0.000168961	1326	Nrip1
chr17	24686001	24687000	0.491207	0.00470899	3454	Syngr3
chr17	28138001	28139000	0.597733	0.00163663	-3815	Scube3
chr17	34800001	34801000	0.685647	0.00118806	4060	Cyp21a1
chr17	34802001	34803000	0.691001	0.00157417	2060	Cyp21a1
chr17	35471001	35472000	0.349468	0.00926409	1412	H2-Q10
chr17	36142001	36143000	0.612368	0.00209047	-2517	2410017I17Rik
chr17	37046001	37047000	-0.529205	0.00148651	535	Gabbr1
chr17	37051001	37052000	-0.465888	0.00849758	5535	Gabbr1
chr17	46031001	46032000	-0.629299	5.2e-05	868	Vegfa
chr17	57147001	57148000	0.572885	0.00588678	2276	Cd70
chr17	75006001	75007000	-0.554861	0.00685419	933	Ltbp1
chr18	7004001	7005000	-0.480424	0.00800029	213	Mkx
chr18	80987001	80988000	-0.653462	1.67e-05	-923	Sall3
chr19	4214001	4215000	-0.421529	0.00177173	263	Clcf1
chr19	4215001	4216000	-0.420603	0.00082495	1263	Clcf1
chr19	5451001	5452000	0.471418	0.00405093	3798	Fosl1
chr19	7268001	7269000	-0.383662	0.00495525	-1263	Rcor2
chr19	7417001	7418000	-0.395731	0.00629358	-124	2700081O15Rik
chr19	10475001	10476000	0.661753	0.00663433	7396	Ppp1r32
chr19	41206001	41207000	-0.533745	0.00189777	273	Tll2
chr19	57611001	57612000	-0.474262	0.00948009	467	Atrnl1
chr2	18043001	18044000	0.533326	0.00445475	5550	Skida1
chr2	19658001	19659000	-1.16851	9.49e-08	439	Otud1
chr2	27426001	27427000	-0.470297	0.00236703	532	Vav2
chr2	27886001	27887000	-0.441925	0.000738474	76	Col5a1
chr2	28908001	28909000	-0.487685	0.00574149	7911	Barhl1
chr2	29251001	29252000	-0.847863	1.05e-05	-3461	Ntng2
chr2	30474001	30475000	-0.368555	0.0069733	-302	Ier5l
chr2	31641001	31642000	0.474256	0.00765372	1464	Prdm12
chr2	32578001	32579000	-0.50063	0.00912296	2783	Pip5kl1
chr2	73266001	73267000	0.505871	0.0028866	-5424	Sp9
chr2	74698001	74699000	-0.528132	5.47e-05	821	Hoxd9
chr2	93179001	93180000	0.867205	3.4e-06	-8047	Trp53i11
chr2	103565001	103566000	0.55759	0.00400356	-809	Abtb2
chr2	118711001	118712000	0.556606	2.33e-05	-7538	Ankrd63
chr2	121298001	121299000	0.72262	0.00103247	8901	Map1a
chr2	130292001	130293000	0.511491	0.00916844	-3438	Ebf4
chr2	130398001	130399000	0.674663	0.00146252	-927	Cpxm1
chr2	137114001	137115000	-0.845983	0.000786494	2143	Jag1
chr2	152945001	152946000	0.492138	0.00997542	6197	Dusp15
chr2	153483001	153484000	0.707348	0.000255829	-9289	4930404H24Rik
chr2	157078001	157079000	-0.418965	0.00366841	753	Soga1
chr2	158610001	158611000	-0.436174	0.00257013	-266	Slc32a1
chr2	165652001	165653000	0.640445	0.00583817	-2797	Eya2
chr2	168275001	168276000	0.522966	0.00949967	5631	Kcng1
chr2	178413001	178414000	-0.47097	0.0057989	971	Ppp1r3d
chr2	180103001	180104000	-0.431824	0.00314698	987	Hrh3
chr2	180104001	180105000	-0.46389	0.00379079	-13	Hrh3
chr3	67515001	67516000	-0.553004	0.00574195	22	Rarres1
chr3	68869001	68870000	-0.536094	0.0015911	-85	1110032F04Rik
chr3	85886001	85887000	-0.620118	0.00131231	1015	Glt28d2
chr3	90389001	90390000	-0.566522	2.1e-05	426	Slc27a3
chr3	90465001	90466000	-0.479574	0.000297609	365	Npr1
chr3	102015001	102016000	0.670915	0.00180079	5356	Nhlh2
chr3	103575001	103576000	-0.450441	0.00457396	220	Syt6
chr3	104962001	104963000	-0.467277	0.006074	-792	Wnt2b
chr3	107459001	107460000	-0.454704	0.00642319	-603	Kcnc4
chr3	131107001	131108000	-0.447098	0.00898714	-2970	Lef1
chr4	8691001	8692000	-0.688627	0.00171082	136	Chd7
chr4	32983001	32984000	-0.565181	0.00165115	464	Rragd
chr4	41639001	41640000	-0.381558	0.00532852	823	Enho
chr4	41695001	41696000	-0.97626	2.48e-05	-59	Cntfr
chr4	43445001	43446000	-0.39044	0.00793269	3562	Tesk1
chr4	46345001	46346000	-0.365994	0.00673698	1892	Foxe1
chr4	47208001	47209000	-0.594811	0.00731571	340	Col15a1
chr4	88798001	88799000	-0.462421	0.00679809	1264	Gm13279
chr4	99657001	99658000	-0.499447	0.00350736	1202	Foxd3
chr4	106912001	106913000	-0.36982	0.00563273	1031	Ssbp3
chr4	109979001	109980000	-0.548268	0.00262246	1448	Dmrta2
chr4	114907001	114908000	-0.367883	0.00207128	1397	Foxd2
chr4	118290001	118291000	-0.536383	0.000932131	904	Ptprf
chr4	120284001	120285000	-0.601441	0.0022145	2848	Foxo6
chr4	122996001	122997000	-0.34278	0.0075183	402	Mycl1
chr4	123342001	123343000	-0.455433	0.00277141	751	Bmp8a
chr4	124658001	124659000	-0.393822	0.00393709	855	Pou3f1
chr4	148131001	148132000	-0.502312	0.004506	-803	Draxin
chr4	149946001	149947000	0.70872	0.000312423	8542	Spsb1
chr4	151995001	151996000	-0.462714	0.0075773	757	Phf13
chr4	152009001	152010000	-0.584573	0.00138207	698	Klhl21
chr4	152339001	152340000	-0.5138	0.00135374	850	Chd5
chr5	4756001	4757000	-0.825892	8.91e-06	1715	Fzd1
chr5	4757001	4758000	-0.474355	0.00610046	715	Fzd1
chr5	25099001	25100000	-0.622444	0.0001711	1141	Prkag2
chr5	28167001	28168000	-0.516428	0.00189558	1805	En2
chr5	28169001	28170000	-0.630763	0.000243184	3805	En2
chr5	33431001	33432000	-0.398425	0.00253677	2475	Nkx1-1
chr5	33997001	33998000	-0.605936	1.43e-05	1517	Nat8l
chr5	35894001	35895000	-0.828581	4.75e-05	1182	Afap1
chr5	41762001	41763000	-0.483421	0.00604908	1995	Nkx3-2
chr5	57719001	57720000	-0.648058	0.000344463	1480	Pcdh7
chr5	64159001	64160000	-0.55163	0.00390938	-710	Tbc1d1
chr5	101766001	101767000	-0.585496	0.00997098	1371	Cds1
chr5	107721001	107722000	0.538361	2.25e-05	2842	Gfi1
chr5	107723001	107724000	0.415012	0.00215677	842	Gfi1
chr5	118027001	118028000	-0.413129	0.00216049	-242	Tesc
chr5	118031001	118032000	-0.690549	0.000679322	3758	Tesc
chr5	120433001	120434000	0.638505	0.00858568	1731	Lhx5
chr5	120710001	120711000	-0.518497	0.00111374	1426	Dtx1
chr5	120711001	120712000	-0.47826	0.00554035	426	Dtx1
chr5	121842001	121843000	-0.528849	0.00245274	-5642	Sh2b3
chr5	123146001	123147000	0.821722	1.27e-05	4308	Setd1b
chr5	124249001	124250000	-0.544549	0.00708807	259	Pitpnm2
chr5	124592001	124593000	0.482122	0.00891986	-6248	Tctn2
chr5	125177001	125178000	-0.564853	0.000941357	1552	Ncor2
chr5	125178001	125179000	-0.500949	0.00121977	552	Ncor2
chr5	129585001	129586000	-0.391264	0.00579277	1332	Mmp17
chr5	135023001	135024000	-0.445056	0.00991937	19	Stx1a
chr6	28832001	28833000	-0.585263	0.000518608	-754	Lrrc4
chr6	29526001	29527000	-0.52345	0.00228465	-2781	Irf5
chr6	29527001	29528000	-0.430591	0.00294905	-1781	Irf5
chr6	48594001	48595000	-0.4784	0.00778373	610	Repin1
chr6	52165001	52166000	0.722488	0.000143508	-88	Hoxa2
chr6	52203001	52204000	0.865997	1.18e-06	1086	Hoxa5
chr6	52211001	52212000	-0.983537	5.04e-08	1566	Hoxa3
chr6	52212001	52213000	-0.840949	3.94e-08	566	Hoxa3
chr6	52216001	52217000	-0.550914	5.2e-05	1004	Hoxa7
chr6	52217001	52218000	-1.26006	1.95e-16	4	Hoxa7
chr6	52218001	52219000	-0.418292	0.00125546	-996	Hoxa7
chr6	52219001	52220000	-0.599116	1.93e-05	-1996	Hoxa7
chr6	52222001	52223000	-0.757857	1.1e-06	4869	Hoxa9
chr6	52226001	52227000	-0.964292	6.51e-09	869	Hoxa9
chr6	52227001	52228000	-0.513428	0.000368198	-131	Hoxa9
chr6	54039001	54040000	-0.90775	5.6e-07	-72	Chn2
chr6	83064001	83065000	0.455158	0.00481091	5792	Tlx2
chr6	85186001	85187000	-0.463683	0.0086412	-937	Emx1
chr6	85187001	85188000	-0.524009	0.00160342	63	Emx1
chr6	85188001	85189000	-0.50721	0.00333564	1063	Emx1
chr6	89361001	89362000	-0.389708	0.00804564	1112	Plxna1
chr6	99692001	99693000	-0.511221	0.00403568	-178	Gpr27
chr6	99693001	99694000	-0.487123	0.00104983	822	Gpr27
chr6	112489001	112490000	-0.544458	0.000730827	307	Oxtr
chr6	115993001	115994000	-0.347332	0.0057325	1504	Plxnd1
chr6	115994001	115995000	-0.414376	0.00341715	504	Plxnd1
chr6	124849001	124850000	0.729527	0.00233585	8251	Leprel2
chr7	3303001	3304000	-0.623149	0.000361126	-31	Prkcg
chr7	16315001	16316000	0.739211	0.00142442	5885	Bbc3
chr7	16885001	16886000	-0.475216	0.00453535	-6285	Gng8
chr7	19053001	19054000	-0.847463	5.14e-05	-1189	Rsph6a
chr7	19064001	19065000	-0.491361	0.00335951	9811	Rsph6a
chr7	19076001	19077000	-0.68506	6.56e-07	252	Dmwd
chr7	19095001	19096000	-0.70778	1.12e-07	907	Six5
chr7	19098001	19099000	-0.439092	0.00602188	3907	Six5
chr7	19100001	19101000	-0.804248	6.33e-07	5907	Six5
chr7	19101001	19102000	-0.541631	0.000461903	6907	Six5
chr7	27332001	27333000	-0.531857	0.000844902	5191	Ltbp4
chr7	31127001	31128000	-0.552614	0.00831464	-556	Scn1b
chr7	45179001	45180000	0.511019	0.00124402	96	Gm581
chr7	46396001	46397000	-0.576513	0.00080247	-1147	Kcnc1
chr7	49246001	49247000	-0.433975	0.00953388	312	Nav2
chr7	65370001	65371000	-0.664977	0.000680463	738	Tjp1
chr7	65371001	65372000	-0.524044	0.0027861	-262	Tjp1
chr7	98835001	98836000	-0.401502	0.00454069	370	Wnt11
chr7	101327001	101328000	-0.552274	0.00386571	6388	Stard10
chr7	101836001	101837000	-0.579279	0.000650096	1725	Inppl1
chr7	120982001	120983000	0.702948	0.000415625	-8	4933427G17Rik
chr7	130936001	130937000	-0.592079	0.0016	298	Htra1
chr7	131548001	131549000	0.468069	0.0066285	-5561	Hmx2
chr7	139582001	139583000	-0.449646	0.00106577	289	Nkx6-2
chr7	141211001	141212000	0.43864	0.00985738	2579	1600016N20Rik
chr7	144468001	144469000	0.459417	0.00454113	2508	Cttn
chr8	11006001	11007000	-0.489458	0.0033888	1957	Irs2
chr8	11007001	11008000	-0.5485	0.000906702	957	Irs2
chr8	12396001	12397000	-0.521201	0.00407458	1206	Sox1
chr8	13676001	13677000	-0.617591	0.00835572	1102	Rasa3
chr8	25038001	25039000	-0.39133	0.00736468	461	Htra4
chr8	25104001	25105000	-0.648466	0.00767679	-2307	Plekha2
chr8	27089001	27090000	0.588967	0.00743676	3903	Gpr124
chr8	69882001	69883000	-0.428863	0.00112759	5186	Cilp2
chr8	70493001	70494000	-0.376861	0.00214058	343	Crlf1
chr8	70747001	70748000	0.444898	0.0072992	-8009	Rab3a
chr8	79030001	79031000	-0.972718	2.83e-06	2064	Zfp827
chr8	83668001	83669000	-0.675232	0.000146048	1638	Ptger1
chr8	84012001	84013000	-0.404969	0.00279854	-1059	2210011C24Rik
chr8	92359001	92360000	-0.883112	2.55e-09	1705	Irx5
chr8	92360001	92361000	-0.764593	2.88e-08	2705	Irx5
chr8	92363001	92364000	-0.710795	4.68e-05	5705	Irx5
chr8	92365001	92366000	-0.406875	0.00923454	7705	Irx5
chr8	105267001	105268000	-0.563372	0.0038379	-2300	Hsf4
chr8	108716001	108717000	-0.604831	0.00313725	1857	Zfhx3
chr8	119666001	119667000	0.552801	0.00184976	-22	Wfdc1
chr8	120739001	120740000	0.625834	0.000529466	3143	Irf8
chr8	121652001	121653000	-0.699309	0.000272467	400	Zcchc14
chr8	122284001	122285000	-0.377165	0.00375769	2360	Zfpm1
chr8	122851001	122852000	0.640399	0.00118333	3127	Cdh15
chr8	124793001	124794000	-0.56591	5.19e-05	482	Trim67
chr8	125054001	125055000	-0.605909	0.00107981	306	Disc1
chr9	37531001	37532000	-0.542847	0.00969534	3423	Esam
chr9	43744001	43745000	-0.709444	0.000216176	-75	Pvrl1
chr9	44498001	44499000	-0.44165	0.00622146	-635	Bcl9l
chr9	48835001	48836000	-0.5014	0.00355613	444	Zbtb16
chr9	48836001	48837000	-0.846976	1.57e-05	-556	Zbtb16
chr9	56417001	56418000	-0.661191	0.00645745	549	C230081A13Rik
chr9	57940001	57941000	-0.524709	0.000227358	388	Sema7a
chr9	58199001	58200000	-0.50225	0.000634881	2214	Islr2
chr9	64020001	64021000	-0.331377	0.00693301	1558	Smad6
chr9	64021001	64022000	-0.502538	0.000290712	558	Smad6
chr9	65141001	65142000	-0.449285	0.00129594	347	Igdcc3
chr9	69760001	69761000	-0.493364	0.000655706	439	Foxb1
chr9	69763001	69764000	-0.737889	5.25e-05	-2561	Foxb1
chr9	91364001	91365000	-0.481815	0.00482742	1267	Zic1
chr9	97018001	97019000	-0.602253	0.000753054	342	Spsb4
chr9	98955001	98956000	-0.383832	0.00721378	-106	Foxl2
chr9	99358001	99359000	-0.499367	0.008562	29	Esyt3
chr9	102353001	102354000	-0.638565	0.00977589	1192	Ephb1
chr9	107683001	107684000	0.616555	0.00858689	-3909	Gnat1
chr9	107709001	107710000	-0.362523	0.00579647	974	Sema3f
chr9	110742001	110743000	-0.389574	0.00345393	109	Pth1r
chr9	110743001	110744000	-0.591926	0.000131015	-891	Pth1r
chr9	114562001	114563000	-0.352938	0.00365301	1868	Trim71
chrX	12087001	12088000	0.793751	0.000284531	-6948	Bcor
chrX	73881001	73882000	0.991296	7.8e-06	-667	L1cam
chrX	74330001	74331000	0.708052	0.00303688	1435	Plxna3
chrX	101255001	101256000	0.746064	0.000734273	973	Foxo4
chrX	137111001	137112000	0.754443	0.000867268	8825	Esx1
