# Supplementary material for: Bcor loss perturbs myeloid differentiation and promotes leukaemogenesis
Source: Nat Commun. 2019 Mar 22;10:1347. doi: 10.1038/s41467-019-09250-6 (PMC6430802; doi:10.1038/s41467-019-09250-6)
Supplement: Supplementary file 7 — Supplementary Data 5 [file 41467_2019_9250_MOESM7_ESM.xlsx]

## Sheet: Supplementary Data 5 Bcor targe
Guide ID	CRISPR Targeting Sequence	Gene
ID_213	GTGGAACGAACTGTGCCACG	Acvr2b
ID_214	CCGATGACGATACATCCAGA	Acvr2b
ID_215	GCAGCAGCAGAAGTACACCT	Acvr2b
ID_216	CATCTACTACAACGCCAACT	Acvr2b
ID_297	ATGTCATGACATGCACAAAG	Adcy9
ID_298	TGTACGCCCGGCATTATGCG	Adcy9
ID_299	GATGGTGAACATGCGTGTTG	Adcy9
ID_300	TCTGCTGCATCTTAAAGGGG	Adcy9
ID_1161	TAAGTGTAACACTTGCAACG	Zfhx3
ID_1162	CACACCTCACACCGCCACGT	Zfhx3
ID_1163	AAGGAGATAAGCAAGAATCG	Zfhx3
ID_1164	TGCAGCGGTACTTATACACG	Zfhx3
ID_1713	AGAGTGACCGAGTGCCTGCG	Zfp36l1
ID_1714	GAGACCGCTCTTTCTCCGAA	Zfp36l1
ID_1715	CCCGTACGGGCAAAAGCCGA	Zfp36l1
ID_1716	CTGGAGGCGGGGACGGTCAG	Zfp36l1
ID_2909	TTTCCTGGTGTGGATTAACG	Ckb
ID_2910	CCACAGTCATGATGTACGGG	Ckb
ID_2911	ATTATTGAGGAGCGGCACGG	Ckb
ID_2912	GAGCTCGGCGTACAGCTCCG	Ckb
ID_4361	GATCATTGATGAGCGCACAA	Dnmt3a
ID_4362	AGTTTACACCGACATGTGGG	Dnmt3a
ID_4363	CTTACCAGTATGACGACGAT	Dnmt3a
ID_4364	CAGGCCGAATTGTGTCTTGG	Dnmt3a
ID_7793	GCCTGCGACAAGGCGGACGA	Hoxa7
ID_7794	GGCCATAGCCGGACGCGAAG	Hoxa7
ID_7795	AAAGGAGCAAGAAGTCGGCT	Hoxa7
ID_7796	TCCTACGACCAAAACATCCC	Hoxa7
ID_7797	ACCGGGCCATTAATAGCGTG	Hoxa9
ID_7798	CGCGTGCACTGGGTTCCACG	Hoxa9
ID_7799	GTGCGGGACGCTACGCTCCA	Hoxa9
ID_7800	GCAGATTTCATGTAACAACT	Hoxa9
ID_7817	CAATTTCACCGAAATAGACG	Hoxb5
ID_7818	GACGTCGCCTGCCTGAAGCG	Hoxb5
ID_7819	GGGGCGTTATCCAAATGGCC	Hoxb5
ID_7820	GTAATTGTAGCCGTAAGAGC	Hoxb5
ID_8689	AGAATCCGGTCACACCACGA	Inppl1
ID_8690	CCTGGATATCCATGTCTAAG	Inppl1
ID_8691	TCACACTGGACGTACTGACG	Inppl1
ID_8692	GCAGGGCACAAACAAGACCC	Inppl1
ID_14146	TTGTGAGAATCAGACGCACG	Ptpru
ID_14147	GCGAAGCGGTGGTGTCACCG	Ptpru
ID_14148	ATCGAGTACCGCATGGCACG	Ptpru
ID_14149	GGATCCGGTCATATTCCACA	Ptpru
ID_17534	ACTCTTGGCCCCAACCAACG	Tgfbi
ID_17535	AATGAAATGAATGACACCGT	Tgfbi
ID_17536	CCACGCCGTTGGTCGCATGG	Tgfbi
ID_17537	TCCCAGAGAGATGAGTATCG	Tgfbi
ID_22406	TCGATGCCCTTACTACCAAG	Mfhas1
ID_22407	CACCGTAGTAGGCTGCGTGA	Mfhas1
ID_22408	GAAGCAGCGAGGTTCATAGG	Mfhas1
ID_22409	TTCATGCAGACTTCGTAAGG	Mfhas1
ID_24034	GCTCGGACCAAGTCTTTCCG	Stard10
ID_24035	TTGACTGTCAACGCTGACGT	Stard10
ID_24036	TGATGTAATCAGCGCCCATG	Stard10
ID_24037	CACACTCTGACCGGAAACTG	Stard10
ID_31794	CTTCACCCCAGAGCTAGACG	Camsap2
ID_31795	CCTTGTGGACGGACAACACG	Camsap2
ID_31796	CCTGTCTAGGTTTAAAATCG	Camsap2
ID_31797	CCTCTCAGGATCAACAGGCG	Camsap2
ID_35258	GAAAGCTAGCGTCAGCAACG	Chn2
ID_35259	AAGAGGCACCTCGTCCCAAG	Chn2
ID_35260	GCAGCCAGGATGCTACACGC	Chn2
ID_35261	AATCCCATCTACGAGCACAT	Chn2
ID_47752	AAACGAGGCTGGATTTACCA	Rhoq
ID_47753	GCGTAGTGGTCGAAGACAGT	Rhoq
ID_47754	AGGAAGACTATGATCGTCTG	Rhoq
ID_47755	GAGTTCCTATTAACAAGAAG	Rhoq
ID_48952	GGGACGAGGAAGCATAGATG	Prkag2
ID_48953	AAGAACATAAGATTGAAACG	Prkag2
ID_48954	CCACTGAAGCTCATCCGGCG	Prkag2
ID_48955	GCGTTTATATGCGATTCATG	Prkag2
ID_50764	GCAGTACTACGAGTGTCGGG	Plxnb2
ID_50765	TGACGTCAAGAAGATAACTG	Plxnb2
ID_50766	ACCGTCCATCCGTATCAGCA	Plxnb2
ID_50767	TTCTCACGGACTTTATCTAG	Plxnb2
ID_54888	TCCACCGCATCATTAACCAT	Chd3
ID_54889	GGGCGCTTATTAAGTCATCA	Chd3
ID_54890	GGAAGAACGAATCACACAGG	Chd3
ID_54891	GGTCACATATACGGGCGACA	Chd3
ID_61216	TCCAAGACGGTCGCTCCCCG	Irf2bpl
ID_61217	TCGCGTCTTTGCCTTCGACG	Irf2bpl
ID_61218	ACGCTCCAGACCGGACGGGG	Irf2bpl
ID_61219	GGACAGCTAGCATCTAGGTA	Irf2bpl
ID_63676	GTAGAGGGCGCACACCACAT	Mllt6
ID_63677	TAAGTCTCCCCATATTACCG	Mllt6
ID_63678	AGTCATAAGGACAAGAAACT	Mllt6
ID_63679	TCTAACTGGCCACCCGCACA	Mllt6
ID_70268	CAAGTACAGATCGCTCTATG	Soga1
ID_70269	CGAGCTGGCCAAATACCGCT	Soga1
ID_70270	CTGCTCCAGGACGAGCGTCG	Soga1
ID_70271	ACAGCATGATCTCCTTAGCA	Soga1
control1	GCGAGGTATTCGGCTCCGCG	control1
control2	GCTTTCACGGAGGTTCGACG	control2
control3	ATGTTGCAGTTCGGCTCGAT	control3
control4	ACGTGTAAGGCGAACGCCTT	control4
control5	GACTCCGGGTACTAAATGTC	control5
control6	CCGCGCCGTTAGGGAACGAG	control6
control7	ATTGTTCGACCGTCTACGGG	control7
control8	ACCCATCGGGTGCGATATGG	control8
control9	CGGGCGTCACCTGCTAGTAA	control9
control10	GCTTCTACTCGCAACGTATT	control10
control11	TACAGTTATACGTCGCGGTG	control11
control12	AAGCACAAGAACGGTCCGCC	control12
control13	CAGCCACCGCACCGGCGTAA	control13
control14	GTCAAGCCGAACGCTGCCGG	control14
control15	CCTTAGACCGGGTGTACCTC	control15
control16	AAGTCTATGCGGGGCTCGTA	control16
control17	TTGTCAACTTCGGCCAACGC	control17
