# Supplementary material for: Bcor loss perturbs myeloid differentiation and promotes leukaemogenesis
Source: Nat Commun. 2019 Mar 22;10:1347. doi: 10.1038/s41467-019-09250-6 (PMC6430802; doi:10.1038/s41467-019-09250-6)
Supplement: Supplementary file 8 — Supplementary Data 6 [file 41467_2019_9250_MOESM8_ESM.xlsx]

## Sheet: T0vsT24
id	num	neg|score	neg|p-value	neg|fdr	neg|rank	neg|goodsgrna	neg|lfc	pos|score	pos|p-value	pos|fdr	pos|rank	pos|goodsgrna	pos|lfc
Hoxa9	4	0.014268	0.04737	0.466317	1	4	-2.1206	0.95017	0.95097	NA	40	0	-2.1206
Rhoq	4	0.018223	0.05829	0.466317	2	2	-0.88762	0.79325	0.793	NA	32	0	-0.88762
Hoxb5	4	0.040454	0.1189	0.545352	3	3	-2.018	0.58473	0.58344	NA	21	0	-2.018
Hoxa7	4	0.046999	0.13634	0.545352	4	3	-1.8302	0.89866	0.89901	NA	36	0	-1.8302
Prkag2	4	0.05392	0.1537	NA	5	1	0.029779	0.2773	0.30444	NA	11	1	0.029779
Acvr2b	4	0.088635	0.21714	NA	6	1	-0.39381	0.2481	0.28278	NA	9	1	-0.39381
control17	1	0.09633	0.09672	NA	7	1	-2.5211	0.90367	0.904	NA	37	0	-2.5211
Ckb	4	0.096726	0.23035	0.717887	8	3	-1.7877	0.78177	0.78063	NA	31	0	-1.7877
control5	1	0.1055	0.10633	NA	9	1	-2.4462	0.8945	0.89512	NA	35	0	-2.4462
Inppl1	4	0.15519	0.32007	NA	10	1	0.70233	0.0011155	0.0038168	0.005725	2	2	0.70233
control13	1	0.16055	0.16018	NA	11	1	-2.036	0.83945	0.8403	NA	34	0	-2.036
Mllt6	4	0.17659	0.35182	0.717887	12	2	-0.77733	0.43504	0.43663	NA	15	1	-0.77733
Zfhx3	4	0.19074	0.3719	0.717887	13	2	-1.3592	0.76981	0.76877	NA	30	0	-1.3592
Chd3	4	0.21994	0.41186	0.717887	14	3	-1.3778	0.91703	0.91825	NA	39	0	-1.3778
Chn2	4	0.2481	0.44956	0.717887	15	3	-1.2004	0.90509	0.90589	NA	38	0	-1.2004
control11	1	0.25229	0.25284	NA	16	1	-1.7181	0.74771	0.74883	NA	29	0	-1.7181
Mfhas1	4	0.25957	0.46479	0.717887	17	3	-1.2226	0.50343	0.50227	NA	17	0	-1.2226
Camsap2	4	0.28121	0.49355	0.717887	18	2	-1.1097	0.67182	0.67083	NA	25	0	-1.1097
control10	1	0.30734	0.30738	NA	19	1	-1.4533	0.69266	0.69341	NA	27	0	-1.4533
control1	1	0.32569	0.32549	NA	20	1	-1.389	0.67431	0.67574	NA	26	0	-1.389
control15	1	0.34404	0.34442	NA	21	1	-1.3695	0.65596	0.6584	NA	24	0	-1.3695
control14	1	0.36239	0.36204	NA	22	1	-1.3693	0.63761	0.63947	NA	22	0	-1.3693
control12	1	0.43578	0.43568	NA	23	1	-1.0889	0.56422	0.56422	NA	19	0	-1.0889
Ptpru	4	0.48137	0.65535	NA	24	1	-0.40197	0.45857	0.45874	NA	16	1	-0.40197
Plxnb2	4	0.49126	0.66221	0.801555	25	2	-0.99381	0.3598	0.37015	NA	13	1	-0.99381
Stard10	4	0.57021	0.72123	0.801555	26	2	-0.86617	0.73099	0.72954	NA	28	0	-0.86617
control9	1	0.58257	0.58265	NA	27	0	-0.68639	0.41743	0.41709	NA	14	0	-0.68639
Tgfbi	4	0.60075	0.74465	0.801555	28	2	0.49979	0.014268	0.036763	0.036763	3	2	0.49979
Adcy9	4	0.61574	0.75632	0.801555	29	2	-0.85279	0.83472	0.83501	NA	33	0	-0.85279
Zfp36l1	4	0.67361	0.80156	0.801555	30	2	-0.78908	0.52479	0.52302	NA	18	0	-0.78908
control3	1	0.70183	0.70214	NA	31	0	-0.23961	0.29817	0.29861	NA	12	0	-0.23961
control8	1	0.73853	0.73967	NA	32	0	-0.0058901	0.26147	0.26205	NA	10	0	-0.0058901
control16	1	0.79358	0.79531	NA	33	0	0.34174	0.20642	0.20664	NA	8	0	0.34174
Soga1	4	0.84402	0.87324	NA	34	1	-0.31969	0.63882	0.63688	NA	23	0	-0.31969
control6	1	0.84862	0.84937	NA	35	0	0.74124	0.15138	0.15157	NA	7	1	0.74124
Irf2bpl	4	0.88482	0.8963	NA	36	1	-0.29417	0.56542	0.56441	NA	20	0	-0.29417
control4	1	0.88532	0.88571	NA	37	0	1.1936	0.11468	0.11506	NA	6	1	1.1936
control2	1	0.91284	0.91306	NA	38	0	1.427	0.087156	0.087612	NA	5	1	1.427
control7	1	0.94037	0.94052	NA	39	0	1.5917	0.059633	0.059776	NA	4	1	1.5917
Dnmt3a	4	0.99976	0.99979	NA	40	0	1.697	0.0002353	0.00086832	0.002605	1	4	1.697

## Sheet: T0vsT42
id	num	neg|score	neg|p-value	neg|fdr	neg|rank	neg|goodsgrna	neg|lfc	pos|score	pos|p-value	pos|fdr	pos|rank	pos|goodsgrna	pos|lfc
Hoxa9	4	0.0059247	0.020421	0.347158	1	2	-7.0688	0.79325	0.793	NA	31	0	-7.0688
Ckb	4	0.029736	0.090199	0.666579	2	3	-6.8949	0.71702	0.71545	NA	27	0	-6.8949
Inppl1	4	0.05392	0.1537	0.666579	3	2	-1.6915	0.032804	0.058727	0.084789	2	2	-1.6915
Hoxa7	4	0.057764	0.1628	0.666579	4	3	-6.8797	0.93279	0.93365	NA	40	0	-6.8797
control13	1	0.087156	0.087612	NA	5	1	-8.5963	0.91284	0.91306	NA	39	0	-8.5963
Plxnb2	4	0.089355	0.2182	0.666579	6	3	-6.3258	0.18707	0.20128	NA	7	1	-6.3258
Hoxb5	4	0.10443	0.24286	0.666579	7	3	-5.9973	0.38567	0.38521	NA	14	0	-5.9973
Chd3	4	0.12957	0.28095	0.666579	8	3	-5.2653	0.86961	0.86968	NA	37	0	-5.2653
control17	1	0.1422	0.14296	NA	9	1	-7.5545	0.8578	0.85848	NA	36	0	-7.5545
Irf2bpl	4	0.15519	0.32007	0.666579	10	2	-4.8697	0.54545	0.5442	NA	21	0	-4.8697
Rhoq	4	0.17814	0.35407	0.666579	11	3	-5.8188	0.80428	0.80384	NA	32	0	-5.8188
control5	1	0.1789	0.17899	NA	12	1	-7.1902	0.8211	0.82232	NA	33	0	-7.1902
control11	1	0.2156	0.2157	NA	13	1	-6.6355	0.7844	0.78643	NA	30	0	-6.6355
Camsap2	4	0.21803	0.40943	0.666579	14	2	-4.5978	0.83472	0.83501	NA	34	0	-4.5978
Zfp36l1	4	0.23478	0.43132	0.666579	15	3	-5.4593	0.70251	0.70107	NA	25	0	-5.4593
control10	1	0.27064	0.27156	NA	16	1	-5.9901	0.72936	0.73039	NA	28	0	-5.9901
Prkag2	4	0.2773	0.48851	NA	17	1	-3.682	0.05392	0.092198	NA	4	1	-3.682
control9	1	0.28899	0.28935	NA	18	1	-5.9441	0.71101	0.7112	NA	26	0	-5.9441
control14	1	0.38073	0.38074	NA	19	1	-5.047	0.61927	0.6203	NA	24	0	-5.047
Acvr2b	4	0.41074	0.60409	NA	20	1	-2.3111	0.21803	0.22731	NA	10	1	-2.3111
control8	1	0.41743	0.41709	NA	21	1	-5.0273	0.58257	0.58265	NA	22	0	-5.0273
Tgfbi	4	0.47515	0.65093	0.790611	22	2	-1.9163	0.048784	0.084789	0.084789	3	2	-1.9163
Mllt6	4	0.48137	0.65535	0.790611	23	2	-2.8043	0.43504	0.43445	NA	16	0	-2.8043
control1	1	0.49083	0.48982	NA	24	1	-4.5301	0.50917	0.50841	NA	19	0	-4.5301
control12	1	0.5	0.49916	NA	25	1	-4.4938	0.5	0.49916	NA	18	0	-4.4938
Zfhx3	4	0.50729	0.67388	0.790611	26	2	-4.3489	0.74444	0.74303	NA	29	0	-4.3489
control15	1	0.61009	0.61114	NA	27	0	-3.9731	0.38991	0.3898	NA	15	0	-3.9731
Adcy9	4	0.61574	0.75632	0.790611	28	2	-4.5033	0.85294	0.85327	NA	35	0	-4.5033
Mfhas1	4	0.63054	0.7676	0.790611	29	2	-4.3645	0.30564	0.30549	NA	12	1	-4.3645
Ptpru	4	0.65562	0.78765	NA	30	1	-2.6841	0.58473	0.58344	NA	23	0	-2.6841
Chn2	4	0.65948	0.79061	0.790611	31	2	-4.5242	0.90509	0.90589	NA	38	0	-4.5242
control3	1	0.68349	0.68434	NA	32	0	-3.2002	0.31651	0.31627	NA	13	0	-3.2002
Stard10	4	0.73099	0.82664	NA	33	1	-4.0092	0.52479	0.52302	NA	20	0	-4.0092
control16	1	0.75688	0.75781	NA	34	0	-2.2145	0.24312	0.24347	NA	11	0	-2.2145
control4	1	0.79358	0.79531	NA	35	0	-1.7233	0.20642	0.20664	NA	9	0	-1.7233
control6	1	0.81193	0.81352	NA	36	0	-1.2771	0.18807	0.18817	NA	8	0	-1.2771
control7	1	0.84862	0.84937	NA	37	0	0.090522	0.15138	0.15157	NA	6	0	0.090522
control2	1	0.87615	0.87659	NA	38	0	0.37215	0.12385	0.12472	NA	5	0	0.37215
Soga1	4	0.96688	0.9668	NA	39	0	-2.3666	0.45857	0.45803	NA	17	0	-2.3666
Dnmt3a	4	0.99988	0.99983	NA	40	0	2.5107	0.0012358	0.0036544	0.010963	1	3	2.5107
